# Supplementary material for: Light Regimes Shape Utilization of Extracellular Organic C and N in a Cyanobacterial Biofilm
Source: mBio. 2016 Jun 28;7(3):e00650-16. doi: 10.1128/mBio.00650-16 (PMC4937211; doi:10.1128/mBio.00650-16)
Supplement: Table S3 — Proteomics results. Data represent exoproteins and total proteins identified in cyanobacteria and heterotrophs under all experimental conditions. [file mbo003162866st3.xlsx]

## Sheet: Exo_Dark_up
Locus	Description	Diel Abundance EPS	Diel EPS sd	Dark Abundance EPS	Dark EPS sd	Light Abundance EPS	Light EPS sd	Extracellular? Dark EPS:T, log2	Dark:Diel, log2	Dark:Light, log2	Light:Diel, log2	localization	SecP score	Function			Abundance columns are mean normalized spectral abundance factors (NSAF) of 4-10 replicates. Fold change differences between treatments (log2) are displayed only for proteins with significant differences between treatments (p<0.05). SecP scores for all proteins are listed, and scores > 0.5, which indicate possible secretion, are red.
A3MYDRAFT_2661	endoribonuclease L-PSP putative	0.265532	0.08956	0.58278	0.114604	0.16054	0.0709835	1.59617	1.13407	1.86002	NS	cytoplasmic	0.579952	RNA Metabolism;;;;;Translation, ribosomal structure and biogenesis;K07567
A3MYDRAFT_4683	RNA-binding proteins (RRM domain)	5.80791	0.564931	9.53436	1.84873	3.49061	1.13673	1.44875	0.715118	1.44966	-0.73454	cytoplasmic	0.446696	RNA Metabolism;;;;;RNA processing and modification;
A3MYDRAFT_3176	RNA-binding proteins (RRM domain)	2.09915	0.202654	3.20395	0.553512	0.992153	0.653016	1.64858	0.610045	1.69122	-1.08117	extracellular	0.351178	RNA Metabolism;;;;;RNA processing and modification;
A3MYDRAFT_2278	hypothetical protein	2.20251	0.392773	2.85105	0.279378	1.25911	0.420914	2.02024	0.372346	1.17909	-0.806739	cytoplasmic	0.121465	Unknown or General;;;;;;
A3MYDRAFT_3398	thioredoxin	0.850488	0.168679	1.28598	0.301419	0.610438	0.126998	1.43155	0.596509	1.07495	NS	cytoplasmic	0.89471	Stress Response;;;;;Posttranslational modification, protein turnover, chaperones;K03671
A3MYDRAFT_1437	phosphoglycerate kinase (EC 2 7 2 3)	0.905583	0.207394	1.20047	0.189801	0.534039	0.197185	1.464	0.406677	1.16858	-0.761902	cytoplasmic	0.109575	Central carbohydrate metabolism;Carbohydrates;Centralcarbohydratemetabolism;GlycolysisandGluconeogenesis;Phosphoglyceratekinase(EC2.7.2.3);Carbohydrate transport and metabolism;K00927
A3MYDRAFT_1077	transaldolase (EC 2 2 1 2)	0.904793	0.198765	1.07778	0.107879	0.400484	0.16254	1.68256	0.2524	1.42824	-1.17584	cytoplasmic	0.059672	Central carbohydrate metabolism;Carbohydrates;Centralcarbohydratemetabolism;Pentosephosphatepathway;Transaldolase(EC2.2.1.2);Carbohydrate transport and metabolism;K00616
A3MYDRAFT_1319	Uncharacterized proteins involved in stress response homologs of TerZ and putative cAMP-binding protein CABP1	0.378544	0.0938921	0.740748	0.193206	0.23169	0.0842565	1.29751	0.968521	1.67679	NS	cytoplasmic	0.09858	Stress Response;;;;;;K05795
A3MYDRAFT_0225	Predicted flavoprotein	0.346198	0.0782632	0.591541	0.152038	0.23344	0.0543407	1.69414	0.77288	1.34143	-0.568548	periplasmic	0.914504	Unknown or General;;;;;General only;
A3MYDRAFT_2750	triosephosphate isomerase (EC 5 3 1 1)	0.295351	0.11151	0.46365	0.065249	0.157855	0.0376159	1.91844	0.650606	1.55444	-0.903832	cytoplasmic	0.069632	Central carbohydrate metabolism;Carbohydrates;Centralcarbohydratemetabolism;GlycolysisandGluconeogenesis;Triosephosphateisomerase(EC5.3.1.1);Carbohydrate transport and metabolism;K01803
A3MYDRAFT_2994	Dienelactone hydrolase and related enzymes	0.255142	0.0757451	0.446555	0.0993267	0.18425	0.033569	1.81638	0.807534	1.27717	-0.469639	extracellular	0.064122	Carbohydrates;;;;;General only;K01061
A3MYDRAFT_1710	Phosphoglucomutase	0.255586	0.079084	0.318056	0.0430716	0.158198	0.0390382	1.76781	0.315471	1.00755	-0.692075	cytoplasmic	0.22542	Central carbohydrate metabolism; Carbohydrates;;;;;Carbohydrate transport and metabolism;K01835
A3MYDRAFT_2188	Thioredoxin reductase	0.110394	0.0316195	0.180189	0.0402365	0.0726901	0.0122853	1.12914	0.70685	1.30968	NS	cytoplasmic	0.153667	DNA, Nucleosides and Nucleotides metabolism;NucleosidesandNucleotides;Pyrimidines;pyrimidineconversions;Thioredoxinreductase(EC1.8.1.9);Posttranslational modification, protein turnover, chaperones;K00384
A3MYDRAFT_4112	RNA-binding proteins (RRM domain)	2.45967	0.772533	2.43459	0.284203	1.14552	0.25048	1.28813	NS	1.08767	-1.10246	cytoplasmic	0.660534	RNA Metabolism;;;;;RNA processing and modification;
A3MYDRAFT_4267	ferredoxin [2Fe-2S]	0.808602	0.871866	1.12219	0.898719	0.397993	0.185688	4.07765	NS	1.4955	NS	extracellular	0.494341	Stress Response;;;;;;K02639
A3MYDRAFT_2497	RNA-binding proteins (RRM domain)	1.06068	0.38565	0.920689	0.400548	0.261916	0.127608	1.46717	NS	1.81361	-2.01781	extracellular	0.4169	RNA Metabolism;;;;;RNA processing and modification;
A3MYDRAFT_0752	Predicted phosphohydrolases	0.37155	0.0860013	0.353376	0.107629	0.125506	0.0382567	2.75997	NS	1.49344	-1.5658	extracellular	0.719413	Protein Metabolism;;;;;Posttranslational modification, protein turnover, chaperones;K01078;CBM32
A3MYDRAFT_4958	Glucose/sorbosone dehydrogenases	0.136152	0.0410996	0.162426	0.0604559	0.0773225	0.019031	2.9127	NS	1.07082	-0.816256	outer_membrane	0.904994	Carbohydrates;;;;;;CBM2
A3MYDRAFT_4008	photosystem II reaction center protein Psb28	0.655308	0.141676	0.815151	0.117232	0.40844	0.0707865	1.06828	0.314894	0.996942	-0.682048	cytoplasmic	0.20314	Photosynthesis;Photosynthesis;Electrontransportandphotophosphorylation;PhotosystemII;PhotosystemII13kDaproteinPsb28(PsbW);;K08903
A3MYDRAFT_2781	urea-binding protein	0.461738	0.164845	0.740019	0.27923	0.375625	0.0885649	1.04531	0.680488	0.97827	NS	cytoplasmic	0.834622	N,P,S, Metabolism;;;;;;K11959
A3MYDRAFT_4390	ketol-acid reductoisomerase (EC 1 1 1 86) coenzyme A?	0.241925	0.0532732	0.365018	0.136924	0.228096	0.0429274	1.03436	0.593406	0.678326	NS	cytoplasmic	0.061072	Cofactors,Vitamins,Prosthetic Groups,Pigments;Cofactors,Vitamins,ProstheticGroups,Pigments;CoenzymeA;CoenzymeABiosynthesis;Ketol-acidreductoisomerase(EC1.1.1.86);;K00053
A3MYDRAFT_0852	glutamyl-tRNA synthetase bacterial family	0.212175	0.0378037	0.246464	0.0347148	0.133756	0.023429	1.14029	0.216121	0.881774	-0.665653	cytoplasmic	0.05807	Cofactors,Vitamins,Prosthetic Groups,Pigments;Cofactors,Vitamins,ProstheticGroups,Pigments;Tetrapyrroles;HemeandSirohemeBiosynthesis;Glutamyl-tRNAsynthetase(EC6.1.1.17);Translation, ribosomal structure and biogenesis;K01885
A3MYDRAFT_1565	DNA-binding ferritin-like protein (oxidative damage protectant)	0.143552	0.0385332	0.21064	0.0395486	0.138949	0.0578284	1.29774	0.553206	0.600224	NS	cytoplasmic	0.120103	Stress Response;;;;;;
A3MYDRAFT_0790	Uncharacterized protein conserved in bacteria	0.135645	0.0560407	0.188568	0.0408742	0.103901	0.0229901	1.55583	0.475249	0.859879	NS	cytoplasmic	0.068428	Unknown or General;;;;;;
A3MYDRAFT_3184	FOG: FHA domain	0.12508	0.0378834	0.176293	0.0641923	0.0982165	0.0114453	1.29166	0.495124	0.843935	NS	cytoplasmic	0.128907	Unknown or General;;;;;;
A3MYDRAFT_2643	2-keto-4-pentenoate hydratase/2-oxohepta-3-ene-1 7-dioic acid hydratase (catechol pathway)	0.0895035	0.0302554	0.133425	0.0553829	0.0788654	0.0211476	1.83066	0.576012	0.758564	NS	cytoplasmic	0.218825	Cofactors,Vitamins,Prosthetic Groups,Pigments;Cofactors,Vitamins,ProstheticGroups,Pigments;Folateandpterines;Pterincarbinolaminedehydratase;Fumarylacetoacetatehydrolasefamilyprotein;General only;
A3MYDRAFT_0773	ABC-type Co2+ transport system periplasmic component	0.58581	0.152346	0.567313	0.137001	0.397349	0.065546	2.2071	NS	0.513738	-0.560026	extracellular	0.107443	Membrane Transport;;;;;;
A3MYDRAFT_0312	Conserved protein/domain typically associated with flavoprotein oxygenases DIM6/NTAB family	0.291911	0.0536654	0.350658	0.0818647	0.202117	0.0570358	1.19752	NS	0.794872	-0.530337	extracellular	0.136971	Unknown or General;;;;;;CE14
A3MYDRAFT_2550	translation elongation factor P (EF-P)	0.29815	0.049706	0.347412	0.0600264	0.222055	0.0316005	1.06291	NS	0.645733	-0.425123	cytoplasmic	0.191607	Protein biosynthesis;ProteinMetabolism;Proteinbiosynthesis;Translationelongationfactorsbacterial;TranslationelongationfactorP;;K02356
A3MYDRAFT_4487	acetylornithine and succinylornithine transaminases	0.246636	0.0814779	0.266792	0.0502648	0.205179	0.055469	1.00126	NS	0.378834	NS	cytoplasmic	0.058357	Amino Acids and Derivatives;AminoAcidsandDerivatives;Arginine;ureacycle,polyamines;ArginineBiosynthesisextended;Acetylornithineaminotransferase(EC2.6.1.11);Amino acid transport and metabolism;K00818;GT2
A3MYDRAFT_0287	Membrane proteins related to metalloendopeptidases	0.228781	0.0561097	0.218782	0.0462346	0.135262	0.0290411	2.24936	NS	0.693744	-0.758215	cytoplasmic	0.747588	Unknown or General;;;;;;K08259;CBM50
A3MYDRAFT_3634	Cysteine synthase	0.176342	0.0751364	0.21198	0.0595997	0.128377	0.0372996	1.33358	NS	0.723544	NS	cytoplasmic	0.28129	Amino Acids and Derivatives;AminoAcidsandDerivatives;Lysine,threonine,methionine,andcysteine;CysteineBiosynthesis;CysteinesynthaseB(EC2.5.1.47);Amino acid transport and metabolism;K01738
A3MYDRAFT_1574	uncharacterized cyanobacterial protein TIGR03792 family	0.140511	0.0311503	0.159571	0.0656937	0.0922968	0.0483378	1.35653	NS	0.789846	-0.60633	extracellular	0.068457	Unknown or General;;;;;;
A3MYDRAFT_4859	Predicted Zn-dependent hydrolases of the beta-lactamase fold	0.127184	0.0455799	0.138896	0.0256973	0.0962355	0.0249192	2.3734	NS	0.52936	NS	extracellular	0.180568	Unknown or General;;;;;;
A3MYDRAFT_1779	Dipeptidyl aminopeptidases/acylaminoacyl-peptidases	0.114277	0.0362315	0.134696	0.0235748	0.0947142	0.0275408	1.1393	NS	0.508054	NS	cytoplasmic	0.907679	Protein Metabolism;;;;;Posttranslational modification, protein turnover, chaperones;CE10
A3MYDRAFT_2448	S-formylglutathione hydrolase	0.0996297	0.0357548	0.125348	0.0251121	0.0661859	0.029238	1.38537	NS	0.921339	-0.590052	cytoplasmic	0.483074	Stress Response;StressResponse;Detoxification;Glutathione-dependentpathwayofformaldehydedetoxification;S-formylglutathionehydrolase(EC3.1.2.12);General only;K01070;CE1
A3MYDRAFT_1993	glycine cleavage system T protein	0.0972791	0.0303757	0.0997662	0.00743633	0.0566342	0.0246671	1.23176	NS	0.816879	-0.780457	cytoplasmic	0.127156	Amino Acids and Derivatives;AminoAcidsandDerivatives;Alanine,serine,andglycine;Glycinecleavagesystem;Aminomethyltransferase(glycinecleavagesystemTprotein)(EC2.1.2.10);Amino acid transport and metabolism;K00605
A3MYDRAFT_3477	Uncharacterized proteins involved in stress response homologs of TerZ and putative cAMP-binding protein CABP1	0.150241	0.039417	0.303816	0.0578106	0.120786	0.0356192	0.834197	1.01591	1.33074	NS	cytoplasmic	0.78482	Stress Response;;;;;;K05795
A3MYDRAFT_3136	pyridoxine 5'-phosphate synthase (EC 2 6 99 2)	0.292895	0.0404127	0.412047	0.0976777	0.183592	0.0337937	0.944054	0.492425	1.1663	NS	cytoplasmic	0.089021	Cofactors,Vitamins,Prosthetic Groups,Pigments;Cofactors,Vitamins,ProstheticGroups,Pigments;Pyridoxine;Pyridoxin(VitaminB6)Biosynthesis;Pyridoxine5&#39;-phosphatesynthase(EC2.6.99.2);;K03474
A3MYDRAFT_3091	glycine cleavage system H protein	0.153331	0.0326705	0.259544	0.0491388	0.126605	0.0360023	0.955666	0.759331	1.03565	NS	cytoplasmic	0.444727	Amino Acids and Derivatives;AminoAcidsandDerivatives;Alanine,serine,andglycine;Glycinecleavagesystem;GlycinecleavagesystemHprotein;Amino acid transport and metabolism;K02437
A3MYDRAFT_0038	Uncharacterized protein conserved in bacteria	0.0881776	0.0315721	0.165048	0.0387417	0.0763742	0.0221546	0.987233	0.904403	1.11173	NS	cytoplasmic	0.754461	Unknown or General;;;;;;K09767
A3MYDRAFT_2553	glyceraldehyde 3-phosphate dehydrogenase (NADP+) (EC 1 2 1 13)	1.00598	0.254373	1.28221	0.188159	0.752764	0.202194	0.915264	0.350039	0.768364	-0.418325	cytoplasmic	0.479121	Central carbohydrate metabolism;Carbohydrates;Centralcarbohydratemetabolism;GlycolysisandGluconeogenesis;NADPH-dependentglyceraldehyde-3-phosphatedehydrogenase(EC1.2.1.13);Carbohydrate transport and metabolism;K00150
A3MYDRAFT_3245	Oxidoreductase NAD-binding domain /CpcD/allophycocyanin linker domain	0.532486	0.0871178	0.847366	0.0755157	0.531241	0.102196	0.99925	0.670242	0.673619	NS	cytoplasmic	0.336502	Respiration;Respiration;Respiration-nosubcategory;CytochromeB6-Fcomplex;Ferredoxin-NADP(+)reductase(EC1.18.1.2);Energy production and conversion;K02641
A3MYDRAFT_2027	hypothetical protein	0.577596	0.0666928	0.838378	0.157942	0.554985	0.0497484	0.839795	0.537541	0.595151	NS	extracellular	0.866213	Unknown or General;;;;;;
A3MYDRAFT_0232	nucleoside diphosphate kinase (EC 2 7 4 6)	0.406983	0.081578	0.776375	0.215488	0.471754	0.0709376	0.95255	0.931786	0.71872	NS	cytoplasmic	0.038385	DNA, Nucleosides and Nucleotides metabolism;NucleosidesandNucleotides;Pyrimidines;pyrimidineconversions;Nucleosidediphosphatekinase(EC2.7.4.6);Nucleotide transport and metabolism;K00940
A3MYDRAFT_0756	hypothetical protein	0.470206	0.1295	0.717415	0.213269	0.426759	0.112134	0.917806	0.609515	0.749386	NS	cytoplasmic	0.503272	Unknown or General;;;;;;
A3MYDRAFT_0735	UDP-sulfoquinovose synthase (EC 3 13 1 1)	0.345489	0.0884881	0.48083	0.118994	0.267977	0.0411425	0.943312	0.476887	0.843416	-0.366529	cytoplasmic	0.093833	Cell Wall and Capsule;;;;;Cell wall/membrane/envelope biogenesis;K06118
A3MYDRAFT_1906	adenosylhomocysteinase (EC 3 3 1 1)	0.288627	0.0703711	0.416814	0.0520081	0.235106	0.0373663	0.911008	0.530197	0.82609	NS	cytoplasmic	0.066227	Amino Acids and Derivatives;AminoAcidsandDerivatives;Lysine,threonine,methionine,andcysteine;MethionineBiosynthesis;Adenosylhomocysteinase(EC3.3.1.1);Coenzyme transport and metabolism;K01251
A3MYDRAFT_1169	sulfate adenylyltransferase (EC 2 7 7 4)	0.244026	0.0859556	0.348872	0.078087	0.227678	0.0246435	0.840854	0.515665	0.615706	NS	cytoplasmic	0.087903	N,P,S, Metabolism;SulfurMetabolism;Inorganicsulfurassimilation;InorganicSulfurAssimilation;Sulfateadenylyltransferase,dissimilatory-type(EC2.7.7.4);Nucleotide transport and metabolism;K00958
A3MYDRAFT_4451	NADH:flavin oxidoreductases Old Yellow Enzyme family	0.167824	0.0280564	0.223899	0.0473055	0.119497	0.0139658	0.948908	0.415894	0.905868	NS	cytoplasmic	0.240832	Respiration;;;;;Energy production and conversion;K10680
A3MYDRAFT_0016	UDP-galactose 4-epimerase (EC 5 1 3 2)	0.162474	0.0326872	0.216669	0.0600168	0.127621	0.0272602	0.859785	0.415286	0.76363	NS	cytoplasmic	0.094543	Cell Wall and Capsule;CellWallandCapsule;Capsularandextracellularpolysacchrides;Rhamnosecontainingglycans;UDP-glucose4-epimerase(EC5.1.3.2);Cell wall/membrane/envelope biogenesis;K01784;GT2
A3MYDRAFT_0660	Phosphoketolase	0.10753	0.0331924	0.155028	0.0410022	0.0942059	0.0361809	0.887718	0.527789	0.718643	NS	cytoplasmic	0.205431	Central carbohydrate metabolism;Carbohydrates;Centralcarbohydratemetabolism;Pentosephosphatepathway;Xylulose-5-phosphatephosphoketolase(EC4.1.2.9);;K01632
A3MYDRAFT_2293	isocitrate dehydrogenase (NADP) (EC 1 1 1 42)	0.286241	0.0823937	0.304467	0.0567611	0.205896	0.059019	0.909253	NS	0.564371	-0.475315	cytoplasmic	0.083645	Cofactors,Vitamins,Prosthetic Groups,Pigments;Cofactors,Vitamins,ProstheticGroups,Pigments;Folateandpterines;5-FCL-likeprotein;Isocitratedehydrogenase[NADP](EC1.1.1.42);Amino acid transport and metabolism;K00031
A3MYDRAFT_3311	assimilatory nitrite reductase (ferredoxin) precursor (EC 1 7 7 1)	0.193308	0.0930385	0.249942	0.0502191	0.171107	0.0557633	0.823339	NS	0.54669	NS	cytoplasmic	0.066958	N,P,S, Metabolism;NitrogenMetabolism;NitrogenMetabolism-nosubcategory;Nitrateandnitriteammonification;Ferredoxin--nitritereductase(EC1.7.7.1);Inorganic ion transport and metabolism;K00366
A3MYDRAFT_4772	LL-diaminopimelate aminotransferase apoenzyme (EC 2 6 1 83)	0.238816	0.0547007	0.220198	0.062707	0.149189	0.0329075	0.971478	NS	0.561664	-0.678759	cytoplasmic	0.381524	Amino Acids and Derivatives;AminoAcidsandDerivatives;Lysine,threonine,methionine,andcysteine;LysineBiosynthesisDAPPathway,GJOscratch;L,L-diaminopimelateaminotransferase(EC2.6.1.83);Amino acid transport and metabolism;K10206
A3MYDRAFT_4428	dihydroxyacid dehydratase (EC 4 2 1 9)	0.124991	0.0418522	0.155862	0.0298879	0.111222	0.0235814	0.809689	NS	0.486828	NS	cytoplasmic	0.160083	Amino Acids and Derivatives;AminoAcidsandDerivatives;Branched-chainaminoacids;Branched-ChainAminoAcidBiosynthesis;Dihydroxy-aciddehydratase(EC4.2.1.9);Amino acid transport and metabolism;K01687
A3MYDRAFT_4199	glucose-6-phosphate isomerase (EC 5 3 1 9)	0.129864	0.0274954	0.154333	0.035586	0.121346	0.0189006	0.86953	NS	0.346912	NS	cytoplasmic	0.098686	Central carbohydrate metabolism;Carbohydrates;Centralcarbohydratemetabolism;GlycolysisandGluconeogenesis;Glucose-6-phosphateisomerase(EC5.3.1.9);Carbohydrate transport and metabolism;K01810
A3MYDRAFT_2673	6-phosphogluconolactonase	0.133746	0.0338048	0.117058	0.0369795	0.0809745	0.0157892	0.955078	NS	0.531684	-0.723958	cytoplasmic	0.081399	Central carbohydrate metabolism;Carbohydrates;Centralcarbohydratemetabolism;Entner-DoudoroffPathway;6-phosphogluconolactonase(EC3.1.1.31),eukaryotictype;Carbohydrate transport and metabolism;K01057
A3MYDRAFT_0806	flavodoxin long chain	0.0134424	0.0133351	0.0363494	0.0263856	0.0093508	0.0104581	2.73712	1.43514	1.95877	NS	cytoplasmic	0.223866	Cofactors,Vitamins,Prosthetic Groups,Pigments;Cofactors,Vitamins,ProstheticGroups,Pigments;Riboflavin,FMN,FAD;Flavodoxin;Flavodoxin1;;K03839
A3MYDRAFT_2876	hypothetical protein	0.00028	0	0.00670776	0.00872313	0.00028	0	4.58233	4.58233	4.58233	NS		0.923574	Unknown or General;;;;;;
A3MYDRAFT_1755	Cytosine deaminase and related metal-dependent hydrolases	0.0389006	0.0182781	0.0608208	0.0185592	0.0204318	0.0124935	2.17196	0.644773	1.57375	-0.928977	cytoplasmic	0.064991	DNA, Nucleosides and Nucleotides metabolism;NucleosidesandNucleotides;Purines;PurineUtilization;Guaninedeaminase(EC3.5.4.3);Nucleotide transport and metabolism;K03382
A3MYDRAFT_0425	Predicted Zn-dependent hydrolases of the beta-lactamase fold	0.0623336	0.0270895	0.0882229	0.0329861	0.0403229	0.0164648	1.97142	NS	1.12955	-0.62841	extracellular	0.16049	Unknown or General;;;;;;
A3MYDRAFT_2386	ferredoxin [2Fe-2S]	0.0525945	0.0327848	0.0762684	0.0365284	0.0351481	0.0147235	2.43379	NS	1.11764	NS	extracellular	0.498326	Respiration;Respiration;Respiration-nosubcategory;Solublecytochromesandfunctionallyrelatedelectroncarriers;soluble[2Fe-2S]ferredoxin;;K02639
A3MYDRAFT_3755	Protein of unknown function (DUF3370)	0.0416483	0.00996929	0.0468038	0.0242632	0.0201317	0.00757815	2.12244	NS	1.21716	-1.04878	extracellular	0.905534	Unknown or General;;;;;;
A3MYDRAFT_2332	hypothetical protein	0.0285337	0.017096	0.0464239	0.0242219	0.0115924	0.00603586	3.13076	NS	2.00169	-1.29949		0.828575	Unknown or General;;;;;;
A3MYDRAFT_1733	phospholipid-binding protein PBP family	0.0184899	0.0134264	0.0347861	0.0230051	0.00770638	0.00785804	2.23532	NS	2.17439	-1.26261	cytoplasmic	0.931286	Unknown or General;;;;;;CBM35
A3MYDRAFT_1226	Glycine/D-amino acid oxidases (deaminating)	0.0217141	0.0120482	0.030954	0.0145206	0.0152903	0.00933048	2.11869	NS	1.01751	NS	extracellular	0.091412	Amino Acids and Derivatives;;;;;Amino acid transport and metabolism;
A3MYDRAFT_3803	FOG: FHA domain	0.00307673	0.00591037	0.0188599	0.0234645	0.00028	0	6.07375	NS	6.07375	NS			Unknown or General;;;;;;
A3MYDRAFT_2056	Transcriptional accessory protein	0.00588272	0.00335428	0.00738153	0.00477046	0.000932041	0.00206193	2.1378	NS	2.98546	NS	cytoplasmic	0.073857	RNA Metabolism;RNAMetabolism;Transcription;Transcriptionfactorsbacterial;Transcriptionaccessoryprotein(S1RNA-bindingdomain);Transcription;K06959
A3MYDRAFT_3200	Uncharacterized Fe-S protein	0.00649128	0.00711155	0.00732687	0.006095	0.00028	0	4.7097	NS	4.7097	-4.535	extracellular	0.916322	Amino Acids and Derivatives;AminoAcidsandDerivatives;Glutamine,glutamate,aspartate,asparagine;ammoniaassimilation;Glutamine,Glutamate,AspartateandAsparagineBiosynthesis;Aspartateaminotransferase(EC2.6.1.1);General only;
A3MYDRAFT_0962	Succinate dehydrogenase/fumarate reductase flavoprotein subunit	0.00127803	0.0021257	0.00361338	0.00382633	0.000674237	0.00124669	3.68985	NS	2.42202	NS		0.486579	Unknown or General;;;;;;
A3MYDRAFT_1318	Uncharacterized proteins involved in stress response homologs of TerZ and putative cAMP-binding protein CABP1	0.0336944	0.0168459	0.0698841	0.0270706	0.0399174	0.0246843	2.35577	1.05246	0.807947	NS	cytoplasmic	0.073775	Stress Response;;;;;;
A3MYDRAFT_3291	Uncharacterized protein conserved in bacteria	0.0059156	0.00377882	0.012202	0.00560005	0.0177209	0.00646061	1.13815	1.04452	NS	NS	extracellular	0.146555	Unknown or General;;;;;;GH19
A3MYDRAFT_0468	hypothetical protein	0.0534392	0.0135813	0.0800243	0.0304137	0.0657268	0.0212738	1.07784	0.58254	NS	NS	outer_membrane	0.936841	Unknown or General;;;;;;
A3MYDRAFT_1235	folate-binding protein YgfZ	0.0468429	0.021586	0.0720805	0.0274424	0.0508693	0.016396	1.5068	0.62178	NS	NS	cytoplasmic	0.474772	Amino Acids and Derivatives;Miscellaneous;Plant-ProkaryoteDOEproject;Iron-sulfurclusterassembly;Folate-dependentproteinforFe/Sclustersynthesis/repairinoxidativestress;Amino acid transport and metabolism;
A3MYDRAFT_1445	molybdopterin adenylyltransferase (EC 2 7 7 75)	0.0329794	0.0115078	0.0628419	0.0162901	0.0434742	0.0108117	1.00972	0.930161	0.531567	NS	cytoplasmic	0.089478	Cofactors,Vitamins,Prosthetic Groups,Pigments;;;;;Coenzyme transport and metabolism;K03831
A3MYDRAFT_4336	hypothetical protein	0.0903455	0.0268672	0.0944747	0.0376137	0.057609	0.0266051	1.78123	NS	0.713634	-0.649157	extracellular	0.57279	Unknown or General;;;;;;CBM2
A3MYDRAFT_1512	CpeT/CpcT family (DUF1001)	0.0622279	0.0278914	0.0643493	0.0280522	0.0368506	0.0130273	1.15841	NS	0.804237	-0.755876	cytoplasmic	0.047645	Unknown or General;;;;;;
A3MYDRAFT_4573	Uncharacterized conserved protein	0.052737	0.0262723	0.0618624	0.0169413	0.0391569	0.0075301	1.47772	NS	0.659796	NS	extracellular	0.552203	Unknown or General;;;;;;GH33
A3MYDRAFT_1628	Calx-beta domain /Metallo-peptidase family M12B Reprolysin-like /Subtilase family /Domain of unknown function (DUF4114)	0.0758289	0.0170964	0.0596312	0.0124155	0.0412371	0.0173987	1.0805	NS	0.532124	-0.878805	extracellular	0.939442	Unknown or General;;;;;;CBM32
A3MYDRAFT_3635	Haloacid Dehalogenase superfamily subfamily IB phosphoserine phosphatase-like	0.034532	0.0187133	0.0496167	0.0158052	0.0255313	0.0165544	4.21578	NS	0.958556	NS	cytoplasmic	0.079412	Unknown or General;;;;;;K08966
A3MYDRAFT_2286	ABC-type dipeptide transport system periplasmic component	0.0346984	0.0203087	0.0593811	0.0133104	0.0160723	0.00545754	0.934793	0.775137	1.88543	NS	outer_membrane	0.896384	Membrane Transport;MembraneTransport;ABCtransporters;ABCtransporteroligopeptide(TC3.A.1.5.1);OligopeptideABCtransporter,periplasmicoligopeptide-bindingproteinOppA(TC3.A.1.5.1);;K02035
A3MYDRAFT_3029	5'-nucleotidase (EC 3 1 3 5)/3'-nucleotidase (EC 3 1 3 6)/exopolyphosphatase (EC 3 6 1 11)	0.0743951	0.025201	0.0866579	0.0222235	0.0538009	0.0158559	0.846431	NS	0.687701	-0.467577	outer_membrane	0.459443	DNA, Nucleosides and Nucleotides metabolism;;;;;;K03787
A3MYDRAFT_2631	Orange carotenoid protein N-terminal /Nuclear transport factor 2 (NTF2) domain	0.0482257	0.0117716	0.0760971	0.0383342	0.0477621	0.0105577	0.827106	NS	0.671975	NS	cytoplasmic	0.126527	Unknown or General;;;;;;
A3MYDRAFT_3679	D-alanyl-D-alanine carboxypeptidase serine-type PBP4 family	0.0584225	0.00971903	0.0548431	0.0139744	0.0386652	0.0128437	0.830497	NS	0.504275	-0.595491	extracellular	0.102618	Cell Wall and Capsule;CellWallandCapsule;CellWallandCapsule-nosubcategory;MureinHydrolases;D-alanyl-D-alaninecarboxypeptidase(EC3.4.16.4);;K07259
A3MYDRAFT_4853	Domain of unknown function (DUF4347) /Domain of unknown function (DUF4114)	0.0264815	0.00736067	0.0343689	0.0138925	0.0227085	0.00542691	0.817883	NS	0.597871	NS	cytoplasmic	0.894042	Unknown or General;;;;;;CBM57

## Sheet: Exo_Light_up
Locus	Description	Diel Abundance EPS	Diel EPS sd	Light Abundance EPS	Light EPS sd	Dark Abundance EPS	Dark EPS sd	Extracellular? Light EPS:Total	Light:Diel	Light:Dark	Dark:Diel	Localization	SecP score	function prediction		Abundance columns are mean normalized spectral abundance factors (NSAF) of 4-10 replicates. Fold change differences between treatments (log2) are displayed only for proteins with significant differences between treatments (p<0.05). SecP scores for all proteins are listed, and scores > 0.5, which indicate possible secretion, are red.
A3MYDRAFT_3795	fructose-1 6-bisphosphatase class II--Carbohydrate phosphatase, acts on esters, Mn dependent	0.413608	0.128223	0.706395	0.171327	0.490606	0.130284	1.22845	0.772211	0.525911	NS	cytoplasmic	0.056517	Central carbohydrate metabolism;Carbohydrates;Centralcarbohydratemetabolism;GlycolysisandGluconeogenesis;Fructose-1,6-bisphosphatase,GlpXtype(EC3.1.3.11);;K11532;;
A3MYDRAFT_2567	Secreted and surface protein containing fasciclin-like repeats	0.0851955	0.0297258	0.222515	0.0640585	0.0376756	0.0254499	0.905313	1.38505	2.5622	NS	cytoplasmic	0.682821	CO2 fixation;Carbohydrates;CO2fixation;CO2uptake,carboxysome;SensorysubunitoflowCO2-inducedproteincomplex,putative;Cell wall/membrane/envelope biogenesis;;;
A3MYDRAFT_4723	Bacterial nucleoid DNA-binding protein	0.533862	0.280805	0.588462	0.0927763	0.0654064	0.0853006	0.820317	NS	3.16945	NS	cytoplasmic	0.582015	DNA, Nucleosides and Nucleotides metabolism;DNAMetabolism;DNAMetabolism-nosubcategory;DNAstructuralproteins,bacterial;DNA-bindingproteinHU;;K03530;;
A3MYDRAFT_0680	ribulose-5-phosphate 3-epimerase (EC 5 1 3 1)	0.23359	0.0780931	0.322184	0.105085	0.256276	0.0516722	1.06974	0.463906	NS	NS	cytoplasmic	0.056592	Central carbohydrate metabolism;Carbohydrates;Centralcarbohydratemetabolism;Pentosephosphatepathway;Ribulose-phosphate3-epimerase(EC5.1.3.1);Carbohydrate transport and metabolism;K01783;;
A3MYDRAFT_2842	Carbon dioxide concentrating mechanism/carboxysome shell protein	0.0762677	0.0496742	0.193699	0.0498975	0.0226257	0.0294954	0.818949	1.34467	3.09778	NS	extracellular	0.062613	CO2 fixation;Respiration;;;;;;K08697;;
A3MYDRAFT_1021	Universal stress protein UspA and related nucleotide-binding proteins	0.0835819	0.0216009	0.116826	0.0312897	0.058379	0.0394746	1.51464	0.483093	1.00083	NS	cytoplasmic	0.055301	Unknown or General;;;;;;;;
A3MYDRAFT_2880	hypothetical protein	0.078469	0.0643126	0.164936	0.0581275	0.0221985	0.0180175	1.76163	1.07171	2.89337	NS	extracellular	0.562275	Unknown or General;;;;;;;;
A3MYDRAFT_2053	Phosphoketolase	0.185282	0.0348494	0.185673	0.013905	0.137232	0.0525915	1.0036	NS	0.436143	-0.433105	cytoplasmic	0.879196	Carbohydrates;;;;;Carbohydrate transport and metabolism;;;
A3MYDRAFT_2211	Aspartate/tyrosine/aromatic aminotransferase	0.128947	0.0322846	0.1196	0.0203039	0.0704259	0.0303557	1.09805	NS	0.764044	-0.872605	cytoplasmic	0.081609	Amino Acids and Derivatives;AminoAcidsandDerivatives;Glutamine,glutamate,aspartate,asparagine;ammoniaassimilation;Glutamine,Glutamate,AspartateandAsparagineBiosynthesis;Aspartateaminotransferase(EC2.6.1.1);Amino acid transport and metabolism;K00812;;
A3MYDRAFT_4760	Iron-regulated ABC transporter ATPase subunit SufC	0.0873029	0.035307	0.107796	0.022105	0.0497122	0.0337992	1.19845	NS	1.11663	NS	cytoplasmic	0.043238	Membrane transport; Secondary Metabolism;Miscellaneous;Plant-ProkaryoteDOEproject;Iron-sulfurclusterassembly;Iron-sulfurclusterassemblyATPaseproteinSufC;Secondary metabolites biosynthesis, transport and catabolism;K09013;;
A3MYDRAFT_1200	TPR repeat	0.185672	0.0547831	0.113082	0.0404287	0.0582795	0.0410575	1.01464	NS	0.956309	-1.67169	extracellular	0.106438	Unknown or General;;;;;;;;
A3MYDRAFT_4246	Archaeal fructose-1 6-bisphosphatase and related enzymes of inositol monophosphatase family	0.0250433	0.0155181	0.039585	0.00683047	0.00961081	0.00893665	0.84396	0.660528	2.04222	NS	cytoplasmic	0.357693	Carbohydrates;;;;;Carbohydrate transport and metabolism;;;
A3MYDRAFT_4695	Beta-phosphoglucomutase; haloacid dehalogenase superfamily subfamily IA variant 3 with third motif having DD or ED	0.00703534	0.00638118	0.0211424	0.0122855	0.00289597	0.00551666	4.10108	1.58744	2.86802	NS	cytoplasmic	0.09514	Carbohydrates;Carbohydrates;Di-andoligosaccharides;MaltoseandMaltodextrinUtilization;Beta-phosphoglucomutase(EC5.4.2.6);General only;;;GH65
A3MYDRAFT_0471	prepilin-type N-terminal cleavage/methylation domain	0.0139168	0.00506282	0.0332471	0.00803754	0.0179143	0.00925006	1.00989	1.2564	0.892114	NS	plasma_membrane	0.834103	Cell Wall and Capsule;;;;;;;;
A3MYDRAFT_4339	glucose-1-phosphate thymidylylransferase long form	0.0630938	0.0243977	0.0938628	0.0234045	0.0202856	0.0150362	0.81951	0.573055	2.2101	NS	cytoplasmic	0.057873	Cell Wall and Capsule;CellWallandCapsule;Capsularandextracellularpolysacchrides;dTDP-rhamnosesynthesis;Glucose-1-phosphatethymidylyltransferase(EC2.7.7.24);Cell wall/membrane/envelope biogenesis;K00973;;
A3MYDRAFT_0987	N-acetylmuramic acid 6-phosphate etherase	0.00106512	0.00248277	0.00729203	0.00653911	0.00028	0	4.70282	2.77531	4.70282	NS	cytoplasmic	0.090171	Cell Wall and Capsule;CellWallandCapsule;CellWallandCapsule-nosubcategory;UDP-N-acetylmuramatefromFructose-6-phosphateBiosynthesis;N-acetylmuramicacid6-phosphateetherase(EC4.2.-.-);;K07106;;CE9
A3MYDRAFT_1859	aconitase (EC 4 2 1 3)	0.0322502	0.0160651	0.05529	0.0201935	0.0134415	0.00915839	1.34201	0.777712	2.04032	-1.26261	cytoplasmic	0.168038	Central carbohydrate metabolism;Carbohydrates;Centralcarbohydratemetabolism;TCACycle;Aconitatehydratase2(EC4.2.1.3);Amino acid transport and metabolism;K01682;;
A3MYDRAFT_0540	Exodeoxyribonuclease III (EC 3 1 11 2)	0.0206731	0.0158593	0.0348362	0.0129961	0.0197866	0.0163463	1.1665	0.752831	0.816066	NS	cytoplasmic	0.198195	DNA, Nucleosides and Nucleotides metabolism;DNAMetabolism;DNArepair;DNArepair,bacterial;ExodeoxyribonucleaseIII(EC3.1.11.2);Replication, recombination and repair;K01142;;
A3MYDRAFT_4848	dihydroorotase (EC 3 5 2 3)	0.00564614	0.00526415	0.0155652	0.00667574	0.00178005	0.00316466	2.13665	1.46299	3.12834	NS	cytoplasmic	0.137847	DNA, Nucleosides and Nucleotides metabolism;NucleosidesandNucleotides;Pyrimidines;DeNovoPyrimidineSynthesis;Dihydroorotase(EC3.5.2.3);Nucleotide transport and metabolism;K01465;;
A3MYDRAFT_2924	orotate phosphoribosyltransferase (EC 2 4 2 10)	0.059166	0.0189749	0.084186	0.016115	0.062731	0.0224157	1.54113	0.508811	0.4244	NS	cytoplasmic	0.240743	DNA, Nucleosides and Nucleotides metabolism;NucleosidesandNucleotides;Pyrimidines;DeNovoPyrimidineSynthesis;Orotatephosphoribosyltransferase(EC2.4.2.10);;K00762;;
A3MYDRAFT_2240	Cytosine deaminase and related metal-dependent hydrolases	0.00859844	0.00510783	0.0173941	0.00685317	0.00097214	0.00218874	1.67023	1.01645	4.16129	-3.14484	cytoplasmic	0.093876	DNA, Nucleosides and Nucleotides metabolism;NucleosidesandNucleotides;Pyrimidines;pyrimidineconversions;Cytosinedeaminase(EC3.5.4.1);;K01485;;
A3MYDRAFT_3116	Molecular chaperone HSP90 family	0.0130994	0.0128791	0.0408151	0.0112236	0.00579135	0.006705	1.04509	1.6396	2.81713	NS	cytoplasmic	0.110175	Protein Metabolism;ProteinMetabolism;Proteinfolding;Proteinchaperones;ChaperoneproteinHtpG;Posttranslational modification, protein turnover, chaperones;K04079;;
A3MYDRAFT_0236	Predicted Zn-dependent peptidases	0.00287748	0.0034602	0.012582	0.00526886	0.00028	0	2.77502	2.12849	5.48979	NS	cytoplasmic	0.082227	Protein Metabolism;ProteinMetabolism;Proteinprocessingandmodification;Proteindeglycation;Mitochondrialprocessingpeptidase-likeprotein(EC3.4.24.64);Posttranslational modification, protein turnover, chaperones;;;GH12
A3MYDRAFT_0720	Predicted amidohydrolase	0.014464	0.0155125	0.058434	0.0121961	0.00262878	0.00495319	1.08226	2.01434	4.47435	NS	cytoplasmic	0.125423	Amino Acids and Derivatives;;;;;Amino acid transport and metabolism;;;
A3MYDRAFT_4481	imidazole glycerol phosphate synthase subunit hisF (EC 4 1 3 -)	0.00499003	0.00930178	0.0220853	0.0144142	0.00028	0	2.50922	2.14596	6.30151	NS	cytoplasmic	0.06583	Amino Acids and Derivatives;AminoAcidsandDerivatives;HistidineMetabolism;HistidineBiosynthesis;Imidazoleglycerolphosphatesynthasecyclasesubunit(EC4.1.3.-);Amino acid transport and metabolism;K02500;;
A3MYDRAFT_0865	N-acetylmuramoyl-L-alanine amidase	0.00691959	0.00343077	0.012665	0.00606845	0.00520715	0.00390184	1.12001	0.872092	1.28228	NS	outer_membrane	0.589162	Amino Acids and Derivatives;AminoAcidsandDerivatives;Lysine,threonine,methionine,andcysteine;MethionineBiosynthesis;S-adenosylmethioninesynthetase(EC2.5.1.6);;K01448;;CBM50
A3MYDRAFT_0502	RND family efflux transporter MFP subunit	0.00275976	0.00345991	0.0069751	0.00389465	0.00028	0	2.48912	1.33767	4.63871	-3.30105	outer_membrane	0.950546	Membrane Transport;;;;;;K02005;;
A3MYDRAFT_3152	phycobiliprotein asparagine N-methyltransferase (EC 2 1 1 -)	0.00754452	0.0045972	0.0157236	0.00921579	0.00262936	0.00378521	2.10189	1.05943	2.58015	NS	cytoplasmic	0.065404	Cofactors,Vitamins,Prosthetic Groups,Pigments;;;;;Coenzyme transport and metabolism;;;
A3MYDRAFT_3799	GTP cyclohydrolase I (EC 3 5 4 16)	0.0266771	0.0271429	0.0848278	0.0243565	0.00028	0	0.965974	1.66894	8.24297	NS	cytoplasmic	0.299119	Cofactors,Vitamins,Prosthetic Groups,Pigments;Cofactors,Vitamins,ProstheticGroups,Pigments;Folateandpterines;Molybdenumcofactorbiosynthesis;GTPcyclohydrolaseI(EC3.5.4.16)type1;Coenzyme transport and metabolism;K01495;;
A3MYDRAFT_0443	Amidases related to nicotinamidase	0.0114701	0.00667276	0.0213995	0.00878894	0.00374756	0.00756492	1.4465	0.899691	2.51355	NS	cytoplasmic	0.662903	Cofactors,Vitamins,Prosthetic Groups,Pigments;Cofactors,Vitamins,ProstheticGroups,Pigments;NADandNADP;NADandNADPcofactorbiosynthesisglobal;Amidasesrelatedtonicotinamidase;Defense mechanisms;;;
A3MYDRAFT_2171	1 4-Dihydroxy-2-naphthoyl-CoA synthase (EC 4 1 3 36)	0.00675595	0.00719787	0.0313728	0.0133437	0.00028	0	1.06022	2.21528	6.80794	NS	cytoplasmic	0.107622	Cofactors,Vitamins,Prosthetic Groups,Pigments;Cofactors,Vitamins,ProstheticGroups,Pigments;Quinonecofactors;MenaquinoneandPhylloquinoneBiosynthesis;Naphthoatesynthase(EC4.1.3.36);Lipid transport and metabolism;K01661;;
A3MYDRAFT_4065	Uncharacterized conserved protein	0.0144796	0.00952473	0.036589	0.0105771	0.00317801	0.00650181	1.83643	1.33738	3.52522	-2.18783	cytoplasmic	0.065274	Cofactors,Vitamins,Prosthetic Groups,Pigments;Cofactors,Vitamins,ProstheticGroups,Pigments;Tetrapyrroles;CoenzymeB12biosynthesis;Sirohydrochlorincobaltochelatase(EC4.99.1.3);;K03795;;
A3MYDRAFT_0452	Uncharacterized protein conserved in bacteria	0.00123673	0.00123573	0.00494956	0.00163096	0.00028	0	2.03287	2.00077	4.1438	-2.14303	cytoplasmic	0.663038	Cytoskeleton;;;;;Cytoskeleton;;;CBM9
A3MYDRAFT_2650	3-dehydroquinate dehydratase (EC 4 2 1 10)	0.0124833	0.015399	0.0605532	0.024538	0.00477541	0.00948937	1.21675	2.27821	3.66451	NS	cytoplasmic	0.086943	Amino acid;Degradation;MetabolismofAromaticCompounds;Peripheralpathwaysforcatabolismofaromaticcompounds;Quinatedegradation;3-dehydroquinatedehydrataseII(EC4.2.1.10);;K03786;;
A3MYDRAFT_4854	bacterial peptide chain release factor 2 (bRF-2)	0.00149311	0.0025598	0.00935449	0.00689003	0.00028	0	5.06216	2.64734	5.06216	NS		0.894036	Protein biosynthesis;ProteinMetabolism;Proteinbiosynthesis;Programmedframeshift;programmedframeshift-containing;Translation, ribosomal structure and biogenesis;K02836;;
A3MYDRAFT_2494	histidyl-tRNA synthetase (EC 6 1 1 21)	0.0250844	0.013729	0.0385006	0.00928079	0.0102873	0.00823118	0.967012	0.618094	1.90401	NS	cytoplasmic	0.090422	Protein biosynthesis;ProteinMetabolism;Proteinbiosynthesis;tRNAaminoacylation,His;Histidyl-tRNAsynthetase(EC6.1.1.21);Translation, ribosomal structure and biogenesis;K01892;;
A3MYDRAFT_2564	S-adenosylmethionine--tRNA ribosyltransferase-isomerase	0.00928488	0.00407934	0.020657	0.00376806	0.00884499	0.00780742	0.846571	1.15368	1.2237	NS	cytoplasmic	0.343032	Stress Response;Miscellaneous;Plant-ProkaryoteDOEproject;Scaffoldproteinsfor[4Fe-4S]clusterassembly(MRPfamily);S-adenosylmethionine:tRNAribosyltransferase-isomerase(EC5.-.-.-);;K07568;;
A3MYDRAFT_2855	Serine phosphatase RsbU regulator of sigma subunit	0.00212212	0.00297247	0.0162405	0.00745276	0.00028	0	1.48797	2.93601	5.85802	NS	cytoplasmic	0.122429	Stress Response;StressResponse;StressResponse-nosubcategory;SigmaBstressresponceregulation;SerinephosphataseRsbU,regulatorofsigmasubunit;Signal transduction mechanisms;;;GT2
A3MYDRAFT_1806	Methylase involved in ubiquinone/menaquinone biosynthesis	0.0137191	0.0135201	0.033676	0.0103456	0.00269913	0.00390452	0.81885	1.29554	3.64115	NS	cytoplasmic	0.829038	Unknown or General;;;;;;;;
A3MYDRAFT_3056	Uncharacterized protein conserved in cyanobacteria	0.00028	0	0.00624404	0.00515041	0.00028	0	4.47898	4.47898	4.47898	NS		0.056265	Unknown or General;;;;;;;;
A3MYDRAFT_3734	SAM-dependent methyltransferases related to tRNA (uracil-5-)-methyltransferase	0.0338198	0.0152921	0.0685234	0.0215107	0.0203114	0.0197689	0.806831	1.01873	1.75431	NS	extracellular	0.090833	Unknown or General;;;;;;;;
A3MYDRAFT_3950	Protein of unknown function (DUF3326)	0.00576812	0.00533797	0.0135898	0.00509985	0.00298579	0.00435785	1.10275	1.23635	2.18634	NS	extracellular	0.093645	Unknown or General;;;;;;;;
A3MYDRAFT_4750	Uncharacterized protein conserved in bacteria	0.00028	0	0.0122181	0.00605157	0.00028	0	2.1494	5.44744	5.44744	NS	cytoplasmic	0.692434	Unknown or General;;;;;;;;CBM50
A3MYDRAFT_1202	hypothetical protein	0.0185101	0.00774711	0.028103	0.0110683	0.00435381	0.00796744	1.76201	0.602415	2.69037	-2.08796	extracellular	0.684934	Unknown or General;;;;;;;;unknown
A3MYDRAFT_1305	Domain of Unknown Function (DUF928)	0.0253323	0.0103487	0.0387034	0.0136993	0.00511109	0.00624053	1.25082	0.611482	2.92076	-2.30927	extracellular	0.94402	Unknown or General;;;;;;;;Unknown
A3MYDRAFT_1663	Domain of Unknown Function (DUF928)	0.0169795	0.0127338	0.0583317	0.0223646	0.00028	0	1.66082	1.78049	7.70271	-5.92222	extracellular	0.153439	Unknown or General;;;;;;;;Unknown
A3MYDRAFT_2663	hypothetical protein	0.00155448	0.00218412	0.0112278	0.00529213	0.00028	0	1.99979	2.85256	5.3255	NS	cytoplasmic	0.097446	Unknown or General;;;;;;;;unknown
A3MYDRAFT_4669	Uncharacterized conserved protein	0.0133365	0.00735495	0.0232641	0.0116611	0.00119223	0.00288471	3.34172	0.802724	4.28638	-3.48365	cytoplasmic	0.055427	Unknown or General;;;;;;;;Unknown
A3MYDRAFT_4696	hypothetical protein	0.00777521	0.00579961	0.0148232	0.00496624	0.00122917	0.00300155	2.62477	0.930906	3.5921	-2.66119	extracellular	0.388805	Unknown or General;;;;;;;;unknown
A3MYDRAFT_2569	Uncharacterized protein conserved in bacteria	0.00028	0	0.09468	0.0598595	0.00028	0	3.89082	8.40149	8.40149	NS	cytoplasmic	0.824653	Unknown or General;;;;;;K09748;;
A3MYDRAFT_2563	TPR repeat /Tetratricopeptide repeat	0.0559744	0.0215599	0.0659655	0.0121074	0.0109387	0.0116801	0.843142	NS	2.59227	NS	extracellular	0.145024	Carbohydrates;;;;;Carbohydrate transport and metabolism;;;GT41
A3MYDRAFT_3119	Tetratricopeptide repeat /TPR repeat	0.0335452	0.0119741	0.045332	0.0129961	0.00122053	0.00297422	1.22431	NS	5.21495	-4.78053	extracellular	0.115677	Carbohydrates;;;;;Carbohydrate transport and metabolism;;;GT41
A3MYDRAFT_2234	1 4-alpha-glucan branching enzyme	0.0302957	0.0146426	0.0365384	0.00972755	0.0206846	0.0119839	1.04476	NS	0.820854	NS	cytoplasmic	0.203693	Carbohydrates;;;;;Carbohydrate transport and metabolism;;GH13.h;
A3MYDRAFT_2137	Type IV pilin PilA	0.00662702	0.00811568	0.00878397	0.00603989	0.00028	0	2.22717	NS	4.97137	NS	extracellular	0.383838	Cell Wall and Capsule;;;;;;;;
A3MYDRAFT_2292	cytidyltransferase-related domain	0.00475626	0.00722048	0.0112932	0.0085769	0.00028	0	5.33388	NS	5.33388	NS		0.261041	Cell Wall and Capsule;;;;;;;;GT9
A3MYDRAFT_1301	UDP-N-acetylmuramoyl-tripeptide--D-alanyl-D-alanine ligase (EC 6 3 2 10)	0.00800725	0.0082845	0.0112898	0.00415215	0.00158392	0.00412335	1.97502	NS	2.83345	NS	cytoplasmic	0.056075	Cell Wall and Capsule;;;;;;K01929;;
A3MYDRAFT_0779	Nucleoside-diphosphate-sugar epimerases	0.0678452	0.0209792	0.0637812	0.0246575	0.0296787	0.0116772	1.31498	NS	1.1037	-1.19282	cytoplasmic	0.317513	Cell Wall and Capsule;CellWallandCapsule;Capsularandextracellularpolysacchrides;dTDP-rhamnosesynthesis;dTDP-glucose4,6-dehydratase(EC4.2.1.46);Cell wall/membrane/envelope biogenesis;K08679;;GT2
A3MYDRAFT_0139	Membrane-bound lytic murein transglycosylase	0.0246904	0.015144	0.0360226	0.0190667	0.00028	0	2.70634	NS	7.00733	-6.46238	outer_membrane	0.48199	Cell Wall and Capsule;CellWallandCapsule;CellWallandCapsule-nosubcategory;MureinHydrolases;Membrane-boundlyticmureintransglycosylaseAprecursor(EC3.2.1.-);;K08304;GH102.h;
A3MYDRAFT_3669	NAD-dependent aldehyde dehydrogenases	0.106173	0.0295541	0.0845665	0.0149446	0.0527213	0.0358769	1.37139	NS	0.681701	-1.00995	cytoplasmic	0.069885	Central carbohydrate metabolism;Carbohydrates;Centralcarbohydratemetabolism;CyanobecterialbypassintheTCA;Succinate-semialdehydedehydrogenase[NAD](EC1.2.1.24);Energy production and conversion;K00135;;
A3MYDRAFT_3062	methionyl-tRNA synthetase (EC 6 1 1 10)	0.0709495	0.0226483	0.0516009	0.00635677	0.0339206	0.0174377	0.879197	NS	0.605235	-1.06463	cytoplasmic	0.120268	RNA Metabolism;Miscellaneous;Plant-ProkaryoteDOEproject;Scaffoldproteinsfor[4Fe-4S]clusterassembly(MRPfamily);Methionyl-tRNAsynthetase(EC6.1.1.10);Translation, ribosomal structure and biogenesis;K01874;;
A3MYDRAFT_2570	NusA antitermination factor	0.04118	0.0251302	0.0600164	0.0129144	0.0254057	0.0193351	0.92885	NS	1.24021	NS	cytoplasmic	0.078807	RNA Metabolism;RNAMetabolism;Transcription;Transcriptionfactorsbacterial;TranscriptionterminationproteinNusA;;K02600;;
A3MYDRAFT_0155	amidase hydantoinase/carbamoylase family	0.0217202	0.0136573	0.0249582	0.0105142	0.0127933	0.00730376	4.17686	NS	0.964132	NS	cytoplasmic	0.086942	DNA, Nucleosides and Nucleotides metabolism;NucleosidesandNucleotides;NucleosidesandNucleotides-nosubcategory;Hydantoinmetabolism;N-carbamoyl-L-aminoacidhydrolase(EC3.5.1.87);;K06016;;
A3MYDRAFT_0891	orotate phosphoribosyltransferase (EC 2 4 2 10)	0.0181638	0.00637522	0.0235412	0.00769498	0.0084538	0.00622846	1.37821	NS	1.47752	-1.1034	cytoplasmic	0.22918	DNA, Nucleosides and Nucleotides metabolism;NucleosidesandNucleotides;Pyrimidines;DeNovoPyrimidineSynthesis;Orotidine5&#39;-phosphatedecarboxylase(EC4.1.1.23);;K13421;;
A3MYDRAFT_1571	V8-like Glu-specific endopeptidase	0.00895836	0.0127827	0.00738953	0.00506611	0.00028	0	4.72198	NS	4.72198	NS	extracellular	0.443906	Protein Metabolism;;;;;;;;
A3MYDRAFT_0944	Caspase domain	0.0895733	0.0543194	0.0902875	0.0210257	0.0133727	0.011514	1.31653	NS	2.75524	-2.74378	extracellular	0.139727	Protein Metabolism;;;;;Posttranslational modification, protein turnover, chaperones;;;CE4
A3MYDRAFT_1792	Cellulase M and related proteins	0.0375052	0.0168953	0.0484538	0.0168987	0.027094	0.00746785	1.04659	NS	0.838637	NS	cytoplasmic	0.079364	Protein Metabolism;ProteinMetabolism;Proteindegradation;Proteindegradation;Deblockingaminopeptidase(EC3.4.11.-);;;;
A3MYDRAFT_0105	Protein-tyrosine-phosphatase	0.0307871	0.0166805	0.0239478	0.0199356	0.00457139	0.0135706	3.72785	NS	2.38919	-2.75162	cytoplasmic	0.089678	Protein Metabolism;ProteinMetabolism;Proteinprocessingandmodification;Proteindeglycation;Lowmolecularweightproteintyrosinephosphatase(EC3.1.3.48);Signal transduction mechanisms;K01104;;
A3MYDRAFT_2539	Predicted Zn-dependent peptidases	0.00249285	0.00392673	0.00330734	0.00262031	0.00028	0	3.56217	NS	3.56217	NS	cytoplasmic	0.064897	Protein Metabolism;ProteinMetabolism;Proteinprocessingandmodification;Proteindeglycation;Mitochondrialprocessingpeptidase-likeprotein(EC3.4.24.64);Posttranslational modification, protein turnover, chaperones;;;GH12
A3MYDRAFT_0240	Uncharacterized conserved protein	0.0265827	0.0105033	0.0216401	0.00578775	0.0131001	0.00549489	3.25591	NS	0.724136	-1.02091	cytoplasmic	0.069107	Protein Metabolism;ProteinMetabolism;Selenoproteins;SelenoproteinO;SelenoproteinOandcysteine-containinghomologs;unknown;;;
A3MYDRAFT_3918	Threonine dehydratase	0.0106472	0.00886197	0.0147925	0.00593456	0.00422348	0.00509399	0.981072	NS	1.80836	NS		0.066819	Amino Acids and Derivatives;;;;;Amino acid transport and metabolism;;;
A3MYDRAFT_0416	histidinol-phosphate aminotransferase	0.0287826	0.0136366	0.0328786	0.00883461	0.00658357	0.00728366	1.95979	NS	2.32021	-2.12825	cytoplasmic	0.083187	Amino Acids and Derivatives;AminoAcidsandDerivatives;HistidineMetabolism;HistidineBiosynthesis;Histidinol-phosphateaminotransferase(EC2.6.1.9);Amino acid transport and metabolism;K00817;;
A3MYDRAFT_2226	dihydrodipicolinate reductase (EC 1 3 1 26)	0.0817941	0.0253279	0.0871566	0.0257462	0.0390229	0.0294157	0.914316	NS	1.15929	-1.06767	cytoplasmic	0.061853	Amino Acids and Derivatives;AminoAcidsandDerivatives;Lysine,threonine,methionine,andcysteine;LysineBiosynthesisDAPPathway,GJOscratch;Dihydrodipicolinatereductase(EC1.3.1.26);;K00215;;
A3MYDRAFT_1210	dihydrodipicolinate synthase (EC 4 2 1 52)	0.0744103	0.0132961	0.0719439	0.0106819	0.0434565	0.0239378	0.825462	NS	0.727301	NS	cytoplasmic	0.275974	Amino Acids and Derivatives;AminoAcidsandDerivatives;Lysine,threonine,methionine,andcysteine;LysineBiosynthesisDAPPathway,GJOscratch;Dihydrodipicolinatesynthase(EC4.2.1.52);;K01714;;GH133
A3MYDRAFT_2258	ATPase components of various ABC-type transport systems contain duplicated ATPase	0.0188496	0.0147413	0.0267812	0.0121967	0.00545034	0.0068013	1.81334	NS	2.2968	-1.79012	extracellular	0.072474	Membrane Transport;;;;;;;;Inorganic ion transport and metabolism**
A3MYDRAFT_2297	Leishmanolysin /Subtilase family /Domain of unknown function (DUF4114)	0.00608897	0.00498658	0.00782513	0.0046042	0.00102043	0.0011155	2.48378	NS	2.93893	-2.57702	extracellular	0.073705	Membrane Transport;;;;;Intracellular trafficking, secretion, and vesicular transport;;;GT42
A3MYDRAFT_3512	Iron-sulfur cluster assembly accessory protein	0.00341018	0.00989851	0.0130892	0.0110621	0.00028	0	5.5468	NS	5.5468	NS	cytoplasmic	0.064914	Membrane Transport;Miscellaneous;Plant-ProkaryoteDOEproject;Iron-sulfurclusterassembly;probableironbindingproteinfromtheHesB_IscA_SufAfamily;Inorganic ion transport and metabolism;;;
A3MYDRAFT_1932	phosphomethylpyrimidine kinase	0.0162866	0.0198239	0.0270721	0.00853318	0.00028	0	1.13592	NS	6.59524	NS	outer_membrane	0.085957	Cofactors,Vitamins,Prosthetic Groups,Pigments;Cofactors,Vitamins,ProstheticGroups,Pigments;Cofactors,Vitamins,ProstheticGroups,Pigments-nosubcategory;Thiaminbiosynthesis;Phosphomethylpyrimidinekinase(EC2.7.4.7);Transcription;K00941;;
A3MYDRAFT_2449	glycine oxidase (EC 1 4 3 19)	0.0189368	0.00681448	0.0134948	0.010013	0.00028	0	3.89423	NS	5.59083	-6.07962	cytoplasmic	0.067595	Cofactors,Vitamins,Prosthetic Groups,Pigments;Cofactors,Vitamins,ProstheticGroups,Pigments;Cofactors,Vitamins,ProstheticGroups,Pigments-nosubcategory;Thiaminbiosynthesis;ThiazolebiosynthesisproteinThiG;Amino acid transport and metabolism;K03153;;
A3MYDRAFT_3925	Uncharacterized protein conserved in bacteria	0.0107367	0.00276675	0.0118413	0.00507636	0.00537104	0.00509727	1.56095	NS	1.14056	-0.99928		0.82893	Unknown or General;;;;;;;;GT2
A3MYDRAFT_3428	Uncharacterized protein conserved in bacteria	0.012254	0.00406667	0.0137561	0.00500498	0.00332554	0.00261733	0.814726	NS	2.04841	-1.88159	extracellular	0.302034	Cytoskeleton;;;;;Cytoskeleton;;;GT41
A3MYDRAFT_2492	glutamate synthases NADH/NADPH small subunit	0.0395245	0.0191616	0.0462452	0.0114758	0.00879445	0.0111841	1.58071	NS	2.39464	-2.16808	cytoplasmic	0.423488	N,P,S, Metabolism;NitrogenMetabolism;NitrogenMetabolism-nosubcategory;Ammoniaassimilation;Glutamatesynthase[NADPH]smallchain(EC1.4.1.13);Amino acid transport and metabolism;K00266;;
A3MYDRAFT_3239	FOG: CheY-like receiver	0.030099	0.01455	0.0356555	0.0205098	0.00578822	0.0174185	1.7043	NS	2.62293	NS	cytoplasmic	0.119176	Regulation and Cell signaling;;;;;Signal transduction mechanisms;;;
A3MYDRAFT_0919	Response regulators consisting of a CheY-like receiver domain and a winged-helix DNA-binding domain	0.0668928	0.0284837	0.0887775	0.0317929	0.00842683	0.0129418	1.65898	NS	3.39713	-2.98879	cytoplasmic	0.075829	Regulation and Cell signaling;;;;;Signal transduction mechanisms;;;GT2
A3MYDRAFT_3414	glucosylglycerol phosphatase (EC 3 1 3 69)	0.0403152	0.0137085	0.0479763	0.010405	0.0226833	0.0199481	1.70511	NS	1.08069	-0.829691	extracellular	0.550206	Stress Response;;;;;;K05978;;
A3MYDRAFT_0252	Protein of unknown function (DUF1176)	0.00778547	0.00671667	0.0105971	0.00534596	0.00195359	0.00529236	2.14787	NS	2.43946	NS	extracellular	0.8406	Unknown or General;;;;;;;;
A3MYDRAFT_0476	Domain of Unknown Function (DUF928)	0.0275002	0.0120894	0.01144	0.00495187	0.00028	0	5.35252	NS	5.35252	-6.61787		0.34997	Unknown or General;;;;;;;;
A3MYDRAFT_0488	hypothetical protein	0.0302597	0.0172655	0.0336976	0.0132267	0.0107829	0.0181847	1.74937	NS	1.6439	-1.48866	extracellular	TRUE	Unknown or General;;;;;;;;
A3MYDRAFT_0771	Short-chain dehydrogenases of various substrate specificities	0.0112392	0.00849081	0.0146352	0.00423794	0.00536798	0.00659366	2.34261	NS	1.44699	NS		0.126642	Unknown or General;;;;;;;;
A3MYDRAFT_0989	hypothetical protein	0.00590823	0.0095885	0.00927432	0.00773558	0.00028	0	5.04974	NS	5.04974	NS		0.064306	Unknown or General;;;;;;;;
A3MYDRAFT_1997	hypothetical protein	0.0458155	0.0188793	0.0231162	0.0128892	0.00028	0	2.89303	NS	6.36733	-7.35427	extracellular	0.910449	Unknown or General;;;;;;;;
A3MYDRAFT_3668	Protein of unknown function (DUF1092)	0.0642847	0.0356461	0.08633	0.0186475	0.039077	0.0195817	1.18822	NS	1.14354	NS	cytoplasmic	0.074201	Unknown or General;;;;;;;;
A3MYDRAFT_3690	Protein of unknown function (DUF3370)	0.00689729	0.00475634	0.00738468	0.00421968	0.00028	0	1.83442	NS	4.72104	-4.62253	extracellular	0.890905	Unknown or General;;;;;;;;
A3MYDRAFT_3720	Protein of unknown function (DUF2808)	0.0278831	0.0268016	0.0277979	0.0179096	0.00210512	0.00577153	6.6334	NS	3.723	-3.72742	outer_membrane	0.36018	Unknown or General;;;;;;;;
A3MYDRAFT_3465	Uncharacterized protein conserved in bacteria	0.00452692	0.00546378	0.00459739	0.00154658	0.000968163	0.00217616	4.03732	NS	2.24749	NS		0.078179	Unknown or General;;;;;;;;GT2
A3MYDRAFT_3475	hypothetical protein	0.0409044	0.0213109	0.0459834	0.0135485	0.00028	0	1.57723	NS	7.35954	-7.19069	extracellular	0.646188	Unknown or General;;;;;;;;unknown
A3MYDRAFT_3937	hypothetical protein	0.0318067	0.0203292	0.0319964	0.0141224	0.0112619	0.0151173	1.88309	NS	1.50646	-1.49788	cytoplasmic	0.057965	Unknown or General;;;;;;;;unknown
A3MYDRAFT_3944	Uncharacterized conserved protein	0.0370681	0.0203495	0.038688	0.00973315	0.00796912	0.00996035	3.70949	NS	2.27939	-2.21769	cytoplasmic	0.209448	Unknown or General;;;;;;;;Unknown
A3MYDRAFT_4085	Domain of Unknown Function (DUF928)	0.0184924	0.0131222	0.0312658	0.0170997	0.00028	0	6.80302	NS	6.80302	-6.04536	extracellular	0.793734	Unknown or General;;;;;;;;Unknown
A3MYDRAFT_1457	TIGR00299 family protein	0.00786349	0.00762156	0.0116793	0.00766158	0.00350032	0.00557291	2.53382	NS	1.73839	NS	cytoplasmic	0.112306	Unknown or General;;;;;;K09121;;
A3MYDRAFT_3163	Uncharacterized protein conserved in bacteria	0.0600486	0.0274767	0.0595608	0.0186233	0.0208154	0.0183432	1.31291	NS	1.51671	-1.52848	extracellular	0.621767	Unknown or General;;;;;General only;;;
A3MYDRAFT_3816	Uncharacterized low-complexity proteins	0.0106202	0.00586601	0.0159687	0.00745676	0.00179119	0.00318817	1.78388	NS	3.15626	-2.56782	extracellular	0.864225	Unknown or General;;;;;General only;;;
A3MYDRAFT_4111	FAD/FMN-containing dehydrogenases	0.0449526	0.0210178	0.03595	0.0168765	0.000962473	0.00215817	1.82683	NS	5.2231	-5.54551	cytoplasmic	0.078716	Unknown or General;;;;;General only;;;AA7
A3MYDRAFT_2283	Uncharacterized protein with SCP/PR1 domains	0.0339758	0.0133991	0.0263099	0.00897276	0.0081264	0.00914353	3.10217	NS	1.69492	-2.06382	extracellular	0.95311	Unknown or General;;;;;unknown;;;
A3MYDRAFT_2793	3'(2') 5'-bisphosphate nucleotidase HAL2 family	0.0137312	0.0106929	0.0265597	0.0123644	0.0193492	0.0205153	2.33679	0.95178	NS	NS	extracellular	0.087697	DNA, Nucleosides and Nucleotides metabolism;;;;;Nucleotide transport and metabolism;K01082;;
A3MYDRAFT_0439	Glutathione S-transferase	0.0311707	0.0195068	0.057407	0.011438	0.0505051	0.0278876	0.9932	0.881034	NS	NS	cytoplasmic	0.077832	Stress Response;StressResponse;Oxidativestress;Glutathione:Non-redoxreactions;GlutathioneS-transferase(EC2.5.1.18);Posttranslational modification, protein turnover, chaperones;K04097;;
A3MYDRAFT_4154	Protein of unknown function (DUF1092)	0.00110091	0.00259595	0.00682304	0.00526217	0.00383426	0.00799539	4.60692	2.63172	NS	NS	extracellular	0.098889	Unknown or General;;;;;;;;

## Sheet: Exo_Dark
Locus	Description	Dark Abundance (Total)	Dark Total sd	Dark Abundance EPS	Dark EPS sd	Extracellular? Dark EPS:T, log2	SecP score		Abundance columns are mean normalized spectral abundance factors (NSAF) of 4-10 replicates. Fold change differences between treatments (log2) are displayed only for proteins with significant differences between treatments (p<0.05). SecP scores for all proteins are listed, and scores > 0.5, which indicate possible secretion, are red.
A3MYDRAFT_4683	RNA-binding proteins (RRM domain)	3.49281	1.13545	9.53436	1.84873	1.44875	0.446696
A3MYDRAFT_3176	RNA-binding proteins (RRM domain)	1.02191	0.646237	3.20395	0.553512	1.64858	0.351178
A3MYDRAFT_2278	hypothetical protein	0.702832	0.21383	2.85105	0.279378	2.02024	0.121465
A3MYDRAFT_4112	RNA-binding proteins (RRM domain)	0.996918	0.73828	2.43459	0.284203	1.28813	0.660534
A3MYDRAFT_3398	thioredoxin	0.476757	0.155552	1.28598	0.301419	1.43155	0.89471
A3MYDRAFT_2553	glyceraldehyde 3-phosphate dehydrogenase (NADP+) (EC 1 2 1 13)	0.679889	0.0838208	1.28221	0.188159	0.915264	0.479121
A3MYDRAFT_1437	phosphoglycerate kinase (EC 2 7 2 3)	0.435153	0.151195	1.20047	0.189801	1.464	0.109575
A3MYDRAFT_4267	ferredoxin [2Fe-2S]	0.0664613	0.0788868	1.12219	0.898719	4.07765	0.494341
A3MYDRAFT_1077	transaldolase (EC 2 2 1 2)	0.335759	0.0379736	1.07778	0.107879	1.68256	0.059672
A3MYDRAFT_2497	RNA-binding proteins (RRM domain)	0.333004	0.228689	0.920689	0.400548	1.46717	0.4169
A3MYDRAFT_3245	Oxidoreductase NAD-binding domain /CpcD/allophycocyanin linker domain	0.423903	0.088609	0.847366	0.0755157	0.99925	0.336502
A3MYDRAFT_2027	hypothetical protein	0.468421	0.0974102	0.838378	0.157942	0.839795	0.866213
A3MYDRAFT_4008	photosystem II reaction center protein Psb28	0.388735	0.166459	0.815151	0.117232	1.06828	0.20314
A3MYDRAFT_0232	nucleoside diphosphate kinase (EC 2 7 4 6)	0.401167	0.0944028	0.776375	0.215488	0.95255	0.038385
A3MYDRAFT_1319	Uncharacterized proteins involved in stress response homologs of TerZ and putative cAMP-binding protein CABP1	0.301358	0.135285	0.740748	0.193206	1.29751	0.09858
A3MYDRAFT_2781	urea-binding protein	0.358568	0.0587479	0.740019	0.27923	1.04531	0.834622
A3MYDRAFT_0756	hypothetical protein	0.379738	0.110082	0.717415	0.213269	0.917806	0.503272
A3MYDRAFT_0225	Predicted flavoprotein	0.18281	0.0720263	0.591541	0.152038	1.69414	0.914504
A3MYDRAFT_2661	endoribonuclease L-PSP putative	0.192756	0.0614367	0.58278	0.114604	1.59617	0.579952
A3MYDRAFT_0773	ABC-type Co2+ transport system periplasmic component	0.122863	0.0380827	0.567313	0.137001	2.2071	0.107443
A3MYDRAFT_0735	UDP-sulfoquinovose synthase (EC 3 13 1 1)	0.250049	0.0632519	0.48083	0.118994	0.943312	0.093833
A3MYDRAFT_2750	triosephosphate isomerase (EC 5 3 1 1)	0.122655	0.0304347	0.46365	0.065249	1.91844	0.069632
A3MYDRAFT_2994	Dienelactone hydrolase and related enzymes	0.126791	0.0155894	0.446555	0.0993267	1.81638	0.064122
A3MYDRAFT_1906	adenosylhomocysteinase (EC 3 3 1 1)	0.221667	0.0199328	0.416814	0.0520081	0.911008	0.066227
A3MYDRAFT_3136	pyridoxine 5'-phosphate synthase (EC 2 6 99 2)	0.21417	0.0482864	0.412047	0.0976777	0.944054	0.089021
A3MYDRAFT_4390	ketol-acid reductoisomerase (EC 1 1 1 86)	0.178214	0.0380734	0.365018	0.136924	1.03436	0.061072
A3MYDRAFT_0752	Predicted phosphohydrolases	0.0521679	0.0295932	0.353376	0.107629	2.75997	0.719413
A3MYDRAFT_2974	Uncharacterized protein conserved in bacteria	0.157689	0.0709123	0.350768	0.0985625	1.15344	0.936672
A3MYDRAFT_0312	Conserved protein/domain typically associated with flavoprotein oxygenases DIM6/NTAB family	0.152896	0.0488639	0.350658	0.0818647	1.19752	0.136971
A3MYDRAFT_0160	Inorganic pyrophosphatase	0.184923	0.0876008	0.350172	0.123153	0.921138	0.163349
A3MYDRAFT_1169	sulfate adenylyltransferase (EC 2 7 7 4)	0.19478	0.0475812	0.348872	0.078087	0.840854	0.087903
A3MYDRAFT_2550	translation elongation factor P (EF-P)	0.166294	0.0207929	0.347412	0.0600264	1.06291	0.191607
A3MYDRAFT_1710	Phosphoglucomutase	0.0933984	0.00816808	0.318056	0.0430716	1.76781	0.22542
A3MYDRAFT_2293	isocitrate dehydrogenase (NADP) (EC 1 1 1 42)	0.162117	0.0386776	0.304467	0.0567611	0.909253	0.083645
A3MYDRAFT_3477	Uncharacterized proteins involved in stress response homologs of TerZ and putative cAMP-binding protein CABP1	0.170409	0.0554727	0.303816	0.0578106	0.834197	0.78482
A3MYDRAFT_4487	acetylornithine and succinylornithine transaminases	0.133279	0.0238171	0.266792	0.0502648	1.00126	0.058357
A3MYDRAFT_3091	glycine cleavage system H protein	0.133822	0.0428335	0.259544	0.0491388	0.955666	0.444727
A3MYDRAFT_3311	assimilatory nitrite reductase (ferredoxin) precursor (EC 1 7 7 1)	0.14125	0.0354048	0.249942	0.0502191	0.823339	0.066958
A3MYDRAFT_1257	Domain of Unknown Function (DUF928)	0.0649644	0.0377536	0.249093	0.0499901	1.93896	0.41965
A3MYDRAFT_0852	glutamyl-tRNA synthetase bacterial family	0.111813	0.0161379	0.246464	0.0347148	1.14029	0.05807
A3MYDRAFT_3615	hypothetical protein	0.124207	0.0160281	0.239043	0.112303	0.944523	0.354292
A3MYDRAFT_4451	NADH:flavin oxidoreductases Old Yellow Enzyme family	0.115985	0.0409642	0.223899	0.0473055	0.948908	0.240832
A3MYDRAFT_4772	LL-diaminopimelate aminotransferase apoenzyme (EC 2 6 1 83)	0.112297	0.0411909	0.220198	0.062707	0.971478	0.381524
A3MYDRAFT_0287	Membrane proteins related to metalloendopeptidases	0.0460138	0.0223063	0.218782	0.0462346	2.24936	0.747588
A3MYDRAFT_0016	UDP-galactose 4-epimerase (EC 5 1 3 2)	0.119392	0.0232299	0.216669	0.0600168	0.859785	0.094543
A3MYDRAFT_3634	Cysteine synthase	0.0841099	0.0166323	0.21198	0.0595997	1.33358	0.28129
A3MYDRAFT_1565	DNA-binding ferritin-like protein (oxidative damage protectant)	0.0856807	0.0177971	0.21064	0.0395486	1.29774	0.120103
A3MYDRAFT_0790	Uncharacterized protein conserved in bacteria	0.0641383	0.0102506	0.188568	0.0408742	1.55583	0.068428
A3MYDRAFT_0182	hypothetical protein	0.101887	0.0327827	0.184986	0.0588661	0.860452	0.888538
A3MYDRAFT_2188	Thioredoxin reductase	0.0823805	0.026252	0.180189	0.0402365	1.12914	0.153667
A3MYDRAFT_3184	FOG: FHA domain	0.0720123	0.0405387	0.176293	0.0641923	1.29166	0.128907
A3MYDRAFT_0038	Uncharacterized protein conserved in bacteria	0.0832576	0.0283712	0.165048	0.0387417	0.987233	0.754461
A3MYDRAFT_4958	Glucose/sorbosone dehydrogenases	0.0215697	0.0055857	0.162426	0.0604559	2.9127	0.904994
A3MYDRAFT_1574	uncharacterized cyanobacterial protein TIGR03792 family	0.0623157	0.0387659	0.159571	0.0656937	1.35653	0.068457
A3MYDRAFT_4428	dihydroxyacid dehydratase (EC 4 2 1 9)	0.08892	0.0174227	0.155862	0.0298879	0.809689	0.160083
A3MYDRAFT_0660	Phosphoketolase	0.0837879	0.0224902	0.155028	0.0410022	0.887718	0.205431
A3MYDRAFT_4199	glucose-6-phosphate isomerase (EC 5 3 1 9)	0.0844702	0.0267997	0.154333	0.035586	0.86953	0.098686
A3MYDRAFT_4859	Predicted Zn-dependent hydrolases of the beta-lactamase fold	0.0268056	0.0168969	0.138896	0.0256973	2.3734	0.180568
A3MYDRAFT_1779	Dipeptidyl aminopeptidases/acylaminoacyl-peptidases	0.0611492	0.0129965	0.134696	0.0235748	1.1393	0.907679
A3MYDRAFT_2643	2-keto-4-pentenoate hydratase/2-oxohepta-3-ene-1 7-dioic acid hydratase (catechol pathway)	0.0375105	0.00603947	0.133425	0.0553829	1.83066	0.218825
A3MYDRAFT_0167	Bacterial pre-peptidase C-terminal domain	0.0415433	0.0228354	0.132349	0.0917417	1.67166	0.112103
A3MYDRAFT_0313	Macrophage migration inhibitory factor (MIF)	0.0630441	0.0257913	0.131142	0.0800361	1.0567	0.903185
A3MYDRAFT_2448	S-formylglutathione hydrolase	0.047982	0.00961448	0.125348	0.0251121	1.38537	0.483074
A3MYDRAFT_4210	Galactose mutarotase and related enzymes	0.0641538	0.0167928	0.122532	0.0284128	0.933554	0.103227
A3MYDRAFT_2673	6-phosphogluconolactonase	0.0603802	0.0311557	0.117058	0.0369795	0.955078	0.081399
A3MYDRAFT_2646	serine hydroxymethyltransferase (EC 2 1 2 1)	0.0497796	0.0113153	0.108325	0.0475804	1.12173	0.071442
A3MYDRAFT_1994	Uncharacterized low-complexity proteins	0.0397788	0.0298256	0.100718	0.0498008	1.34024	0.150679
A3MYDRAFT_1993	glycine cleavage system T protein	0.0424802	0.0160266	0.0997662	0.00743633	1.23176	0.127156
A3MYDRAFT_1634	molybdopterin synthase subunit MoaD (EC 2 8 1 12)	0.0241298	0.0182969	0.0993277	0.0757358	2.04138	0.205499
A3MYDRAFT_4336	hypothetical protein	0.027486	0.0154281	0.0944747	0.0376137	1.78123	0.57279
A3MYDRAFT_4765	3'-Phosphoadenosine 5'-phosphosulfate (PAPS) 3'-phosphatase	0.0532778	0.0170846	0.0939341	0.0242002	0.818114	0.094958
A3MYDRAFT_2309	cyanophycinase	0.0353321	0.0278829	0.0928048	0.040441	1.39322	0.062756
A3MYDRAFT_0425	Predicted Zn-dependent hydrolases of the beta-lactamase fold	0.0224969	0.0114747	0.0882229	0.0329861	1.97142	0.16049
A3MYDRAFT_3029	5'-nucleotidase (EC 3 1 3 5)/3'-nucleotidase (EC 3 1 3 6)/exopolyphosphatase (EC 3 6 1 11)	0.0481956	0.00989761	0.0866579	0.0222235	0.846431	0.459443
A3MYDRAFT_1527	hypothetical protein	0.0432546	0.0175383	0.0818341	0.0402416	0.91985	0.135093
A3MYDRAFT_0468	hypothetical protein	0.0379105	0.0151833	0.0800243	0.0304137	1.07784	0.936841
A3MYDRAFT_2158	phosphoribosylamine--glycine ligase (EC 6 3 4 13)	0.0411938	0.0226545	0.0777727	0.0204167	0.916836	0.079953
A3MYDRAFT_2386	ferredoxin [2Fe-2S]	0.0141156	0.0237739	0.0762684	0.0365284	2.43379	0.498326
A3MYDRAFT_2631	Orange carotenoid protein N-terminal /Nuclear transport factor 2 (NTF2) domain	0.0428928	0.0197531	0.0760971	0.0383342	0.827106	0.126527
A3MYDRAFT_1235	folate-binding protein YgfZ	0.0253646	0.0167988	0.0720805	0.0274424	1.5068	0.474772
A3MYDRAFT_1318	Uncharacterized proteins involved in stress response homologs of TerZ and putative cAMP-binding protein CABP1	0.0136528	0.00896897	0.0698841	0.0270706	2.35577	0.073775
A3MYDRAFT_1164	Predicted enzyme related to lactoylglutathione lyase	0.0179215	0.0172123	0.0662796	0.0327053	1.88688	0.413578
A3MYDRAFT_1512	CpeT/CpcT family (DUF1001)	0.0288289	0.0173011	0.0643493	0.0280522	1.15841	0.047645
A3MYDRAFT_4340	dTDP-glucose 4 6-dehydratase (EC 4 2 1 46)	0.026422	0.0108397	0.0637241	0.0170757	1.2701	0.156718
A3MYDRAFT_1445	molybdopterin adenylyltransferase (EC 2 7 7 75)	0.03121	0.0124149	0.0628419	0.0162901	1.00972	0.089478
A3MYDRAFT_2924	orotate phosphoribosyltransferase (EC 2 4 2 10)	0.0350599	0.02308	0.062731	0.0224157	0.839359	0.240743
A3MYDRAFT_3539	NADH(P)-binding	0.0189548	0.0144824	0.0619915	0.0323723	1.70951	0.942817
A3MYDRAFT_4573	Uncharacterized conserved protein	0.022212	0.0144362	0.0618624	0.0169413	1.47772	0.552203
A3MYDRAFT_2967	CpeS-like protein	0.0213526	0.0167236	0.0616889	0.0446469	1.5306	0.057219
A3MYDRAFT_2072	methionine aminopeptidase type I	0.0196676	0.0152182	0.0612854	0.0225778	1.63972	0.270537
A3MYDRAFT_1755	Cytosine deaminase and related metal-dependent hydrolases	0.0134967	0.00772081	0.0608208	0.0185592	2.17196	0.064991
A3MYDRAFT_4794	Uncharacterized low-complexity proteins	0.0192821	0.0129322	0.0596582	0.0204375	1.62946	0.730345
A3MYDRAFT_1628	Calx-beta domain /Metallo-peptidase family M12B Reprolysin-like /Subtilase family /Domain of unknown function (DUF4114)	0.0281974	0.00519065	0.0596312	0.0124155	1.0805	0.939442
A3MYDRAFT_2286	ABC-type dipeptide transport system periplasmic component	0.0310633	0.0142021	0.0593811	0.0133104	0.934793	0.896384
A3MYDRAFT_3862	FOG: FHA domain	0.0295769	0.023458	0.0583953	0.0300641	0.981383	0.876771
A3MYDRAFT_1200	TPR repeat	0.0103124	0.0107764	0.0582795	0.0410575	2.49861	0.106438
A3MYDRAFT_2674	FOG: FHA domain	0.0292309	0.0121725	0.0577118	0.0362925	0.981369	0.796997
A3MYDRAFT_3679	D-alanyl-D-alanine carboxypeptidase serine-type PBP4 family	0.0308402	0.0130226	0.0548431	0.0139744	0.830497	0.102618
A3MYDRAFT_3808	hypothetical protein	0.0279452	0.0106866	0.0538381	0.0273061	0.946027	0.100526
A3MYDRAFT_3265	Domain of unknown function (DUF4384) /Caspase domain	0.0204529	0.00526305	0.0534879	0.00933984	1.38691	0.179643
A3MYDRAFT_4674	Sulfite oxidase and related enzymes	0.0213101	0.0104969	0.0512171	0.0248773	1.26509	0.856938
A3MYDRAFT_3635	Haloacid Dehalogenase superfamily subfamily IB phosphoserine phosphatase-like	0.00267025	0.00504329	0.0496167	0.0158052	4.21578	0.079412
A3MYDRAFT_0260	C-terminal peptidase (prc)	0.0271192	0.0102332	0.0480349	0.0141722	0.82477	0.063273
A3MYDRAFT_3755	Protein of unknown function (DUF3370)	0.0107489	0.0110982	0.0468038	0.0242632	2.12244	0.905534
A3MYDRAFT_2332	hypothetical protein	0.00530016	0.0113062	0.0464239	0.0242219	3.13076	0.828575
A3MYDRAFT_1245	hypothetical protein	0.0209425	0.00974768	0.039715	0.0168356	0.923251	0.90466
A3MYDRAFT_1785	malonyl CoA-acyl carrier protein transacylase	0.0181799	0.0108377	0.0380597	0.0186802	1.06592	0.237522
A3MYDRAFT_0806	flavodoxin long chain	0.00545184	0.0116655	0.0363494	0.0263856	2.73712	0.223866
A3MYDRAFT_2911	Mannose-6-phosphate isomerase	0.00028	0	0.0351034	0.0229147	6.97004	0.453184
A3MYDRAFT_1432	SpoIID/LytB domain	0.00433989	0.00408408	0.0349942	0.013659	3.01139	0.341691
A3MYDRAFT_1733	phospholipid-binding protein PBP family	0.00738767	0.00921091	0.0347861	0.0230051	2.23532	0.931286
A3MYDRAFT_4853	Domain of unknown function (DUF4347) /Domain of unknown function (DUF4114)	0.0194966	0.00500806	0.0343689	0.0138925	0.817883	0.894042
A3MYDRAFT_3026	Cytosine/adenosine deaminases	0.00962911	0.00988295	0.0321446	0.0244097	1.7391	0.099854
A3MYDRAFT_3509	Predicted periplasmic protein (DUF2233)	0.00028	0	0.0312524	0.00774415	6.8024	0.903918
A3MYDRAFT_1226	Glycine/D-amino acid oxidases (deaminating)	0.00712735	0.00554347	0.030954	0.0145206	2.11869	0.091412
A3MYDRAFT_0679	Subtilisin-like serine proteases	0.00871349	0.0082086	0.0296221	0.0143104	1.76535	0.613945
A3MYDRAFT_2608	Predicted phosphatase	0.00283577	0.00314252	0.0289374	0.0110413	3.35112	0.937372
A3MYDRAFT_4335	Bacterial pre-peptidase C-terminal domain	0.00028	0	0.0251995	0.0206736	6.49182	0.727058
A3MYDRAFT_0470	prepilin-type N-terminal cleavage/methylation domain	0.012052	0.0083868	0.024999	0.0166485	1.0526	0.700549
A3MYDRAFT_3865	Protein of unknown function (DUF3143)	0.00028	0	0.0210431	0.0285939	6.23178	0.833971
A3MYDRAFT_3803	FOG: FHA domain	0.00028	0	0.0188599	0.0234645	6.07375
A3MYDRAFT_2038	Uncharacterized protein conserved in bacteria	0.00211322	0.00579715	0.0176591	0.0170459	3.0629
A3MYDRAFT_1823	ABC-type Fe3+ transport system periplasmic component	0.00634378	0.00321488	0.015961	0.0129709	1.33114	0.836417
A3MYDRAFT_0032	Outer membrane protein beta-barrel domain	0.00176644	0.00470052	0.01564	0.0178125	3.14632	0.953503
A3MYDRAFT_3205	hypothetical protein	0.00105482	0.0024502	0.014926	0.00698125	3.82275	0.913791
A3MYDRAFT_2096	hypothetical protein	0.00028	0	0.0144757	0.00868617	5.69206	0.580072
A3MYDRAFT_3353	Uncharacterized protein conserved in bacteria	0.00028	0	0.0137124	0.0107624	5.61391	0.05563
A3MYDRAFT_0944	Caspase domain	0.000886207	0.00191699	0.0133727	0.011514	3.9155	0.139727
A3MYDRAFT_0155	amidase hydantoinase/carbamoylase family	0.00483253	0.00542716	0.0127933	0.00730376	1.40453	0.086942
A3MYDRAFT_3291	Uncharacterized protein conserved in bacteria	0.00554385	0.0027837	0.012202	0.00560005	1.13815	0.146555
A3MYDRAFT_3844	homoserine kinase (EC 2 7 1 39)	0.00109888	0.00258952	0.0107754	0.00824375	3.29363	0.260891
A3MYDRAFT_2637	haloacid dehalogenase superfamily subfamily IA hydrolase TIGR01548	0.00028	0	0.0107355	0.0122127	5.26082	0.218415
A3MYDRAFT_4808	gluconate kinase SKI family (EC 2 7 1 12)	0.00028	0	0.008871	0.0111138	4.9856	0.090083
A3MYDRAFT_2283	Uncharacterized protein with SCP/PR1 domains	0.00028	0	0.0081264	0.00914353	4.85912	0.95311
A3MYDRAFT_1926	filamentous hemagglutinin family N-terminal domain	0.000469484	0.000599202	0.00779065	0.0042521	4.0526	0.702742
A3MYDRAFT_2056	Transcriptional accessory protein	0.00167728	0.00180391	0.00738153	0.00477046	2.1378	0.073857
A3MYDRAFT_3200	Uncharacterized Fe-S protein	0.00028	0	0.00732687	0.006095	4.7097	0.916322
A3MYDRAFT_2876	hypothetical protein	0.00028	0	0.00670776	0.00872313	4.58233	0.923574
A3MYDRAFT_4323	Glucose/sorbosone dehydrogenases	0.000876341	0.00188579	0.00653253	0.00698624	2.89808	0.902554
A3MYDRAFT_3780	hypothetical protein	0.00028	0	0.00460248	0.00602414	4.03891	0.817328
A3MYDRAFT_1961	agmatinase	0.00028	0	0.00445104	0.00540318	3.99064	0.166587
A3MYDRAFT_0962	Succinate dehydrogenase/fumarate reductase flavoprotein subunit	0.00028	0	0.00361338	0.00382633	3.68985	0.486579
A3MYDRAFT_3428	Uncharacterized protein conserved in bacteria	0.00028	0	0.00332554	0.00261733	3.57009	0.302034
A3MYDRAFT_0630	FOG: TPR repeat	0.00028	0	0.00304844	0.00384747	3.44457	0.576668
A3MYDRAFT_4191	Uncharacterized protein conserved in bacteria	0.00028	0	0.00263411	0.00286241	3.23381	0.205959
A3MYDRAFT_1800	Right handed beta helix region	0.00028	0	0.00224718	0.00227527	3.00461	0.944455

## Sheet: Exo_Light
Locus	Description	Light Abundance (Total)	Light Total sd	Light Abundance EPS	Light EPS sd	Extracellular? Light EPS:T, log2	SecP score		Abundance columns are mean normalized spectral abundance factors (NSAF) of 4-10 replicates. Fold change differences between treatments (log2) are displayed only for proteins with significant differences between treatments (p<0.05). SecP scores for all proteins are listed, and scores > 0.5, which indicate possible secretion, are red.
A3MYDRAFT_4683	RNA-binding proteins (RRM domain)	1.97337	0.621333	3.49061	1.13673	0.82282	0.446696
A3MYDRAFT_2278	hypothetical protein	0.61884	0.0508236	1.25911	0.420914	1.02477	0.121465
A3MYDRAFT_3795	fructose-1 6-bisphosphatase class II	0.301471	0.0372092	0.706395	0.171327	1.22845	0.056517
A3MYDRAFT_4723	Bacterial nucleoid DNA-binding protein	0.333257	0.0868104	0.588462	0.0927763	0.820317	0.582015
A3MYDRAFT_4267	ferredoxin [2Fe-2S]	0.0633074	0.04039	0.397993	0.185688	2.6523	0.494341
A3MYDRAFT_0773	ABC-type Co2+ transport system periplasmic component	0.20511	0.0399975	0.397349	0.065546	0.954007	0.107443
A3MYDRAFT_2974	Uncharacterized protein conserved in bacteria	0.184831	0.0432906	0.353742	0.0992673	0.936489	0.936672
A3MYDRAFT_0680	ribulose-5-phosphate 3-epimerase (EC 5 1 3 1)	0.15349	0.0317594	0.322184	0.105085	1.06974	0.056592
A3MYDRAFT_1515	Serine-pyruvate aminotransferase/archaeal aspartate aminotransferase	0.160104	0.0162759	0.313013	0.0657414	0.967211	0.265074
A3MYDRAFT_2567	Secreted and surface protein containing fasciclin-like repeats	0.118804	0.0270908	0.222515	0.0640585	0.905313	0.682821
A3MYDRAFT_0312	Conserved protein/domain typically associated with flavoprotein oxygenases DIM6/NTAB family	0.0992075	0.0217451	0.202117	0.0570358	1.02667	0.136971
A3MYDRAFT_2842	Carbon dioxide concentrating mechanism/carboxysome shell protein	0.109799	0.0281049	0.193699	0.0498975	0.818949	0.062613
A3MYDRAFT_2053	Phosphoketolase	0.0926053	0.00929298	0.185673	0.013905	1.0036	0.879196
A3MYDRAFT_2994	Dienelactone hydrolase and related enzymes	0.0967974	0.0254143	0.18425	0.033569	0.928623	0.064122
A3MYDRAFT_3867	glyceraldehyde-3-phosphate dehydrogenase (NAD+) (EC 1 2 1 12)	0.0821874	0.0184631	0.175799	0.0837673	1.09693	0.896675
A3MYDRAFT_2880	hypothetical protein	0.048642	0.0347501	0.164936	0.0581275	1.76163	0.562275
A3MYDRAFT_1710	Phosphoglucomutase	0.0749644	0.00912993	0.158198	0.0390382	1.07746	0.22542
A3MYDRAFT_0018	Sulfotransferase domain	0.0549103	0.0196428	0.138846	0.0322404	1.33834	0.068803
A3MYDRAFT_0287	Membrane proteins related to metalloendopeptidases	0.0774452	0.018899	0.135262	0.0290411	0.804504	0.747588
A3MYDRAFT_0752	Predicted phosphohydrolases	0.0388549	0.0252795	0.125506	0.0382567	1.69159	0.719413
A3MYDRAFT_4199	glucose-6-phosphate isomerase (EC 5 3 1 9)	0.0467791	0.00328314	0.121346	0.0189006	1.3752	0.098686
A3MYDRAFT_2211	Aspartate/tyrosine/aromatic aminotransferase	0.055871	0.00893911	0.1196	0.0203039	1.09805	0.081609
A3MYDRAFT_1021	Universal stress protein UspA and related nucleotide-binding proteins	0.0408872	0.011292	0.116826	0.0312897	1.51464	0.055301
A3MYDRAFT_2215	Glycerol-3-phosphate dehydrogenase	0.0642668	0.0122046	0.11575	0.0329266	0.848869	0.368469
A3MYDRAFT_1200	TPR repeat	0.0559701	0.0162741	0.113082	0.0404287	1.01464	0.106438
A3MYDRAFT_4760	Iron-regulated ABC transporter ATPase subunit SufC	0.0469714	0.0269975	0.107796	0.022105	1.19845	0.043238
A3MYDRAFT_2371	hypothetical protein	0.0508879	0.0333106	0.107591	0.0394761	1.08016	0.895432
A3MYDRAFT_4210	Galactose mutarotase and related enzymes	0.0533431	0.0199386	0.105832	0.022044	0.988402	0.103227
A3MYDRAFT_2646	serine hydroxymethyltransferase (EC 2 1 2 1)	0.0552778	0.0215082	0.103129	0.0402482	0.899681	0.071442
A3MYDRAFT_4859	Predicted Zn-dependent hydrolases of the beta-lactamase fold	0.0415101	0.0158442	0.0962355	0.0249192	1.21311	0.180568
A3MYDRAFT_1779	Dipeptidyl aminopeptidases/acylaminoacyl-peptidases	0.0421608	0.0125062	0.0947142	0.0275408	1.16768	0.907679
A3MYDRAFT_2569	Uncharacterized protein conserved in bacteria	0.00638271	0.00788385	0.09468	0.0598595	3.89082	0.824653
A3MYDRAFT_4339	glucose-1-phosphate thymidylylransferase long form	0.0531859	0.0114919	0.0938628	0.0234045	0.81951	0.057873
A3MYDRAFT_1164	Predicted enzyme related to lactoylglutathione lyase	0.0256862	0.0223829	0.0925519	0.026575	1.84927	0.413578
A3MYDRAFT_1574	uncharacterized cyanobacterial protein TIGR03792 family	0.0234579	0.024546	0.0922968	0.0483378	1.97621	0.068457
A3MYDRAFT_2309	cyanophycinase	0.0437343	0.0234541	0.0913	0.0221716	1.06185	0.062756
A3MYDRAFT_0944	Caspase domain	0.0362505	0.0094937	0.0902875	0.0210257	1.31653	0.139727
A3MYDRAFT_0919	Response regulators consisting of a CheY-like receiver domain and a winged-helix DNA-binding domain	0.0281126	0.0153511	0.0887775	0.0317929	1.65898	0.075829
A3MYDRAFT_2226	dihydrodipicolinate reductase (EC 1 3 1 26)	0.0462449	0.0211214	0.0871566	0.0257462	0.914316	0.061853
A3MYDRAFT_3668	Protein of unknown function (DUF1092)	0.0378854	0.0125936	0.08633	0.0186475	1.18822	0.074201
A3MYDRAFT_3799	GTP cyclohydrolase I (EC 3 5 4 16)	0.0434261	0.00927397	0.0848278	0.0243565	0.965974	0.299119
A3MYDRAFT_3669	NAD-dependent aldehyde dehydrogenases	0.0326864	0.00789332	0.0845665	0.0149446	1.37139	0.069885
A3MYDRAFT_2924	orotate phosphoribosyltransferase (EC 2 4 2 10)	0.0289277	0.0194552	0.084186	0.016115	1.54113	0.240743
A3MYDRAFT_3545	Dienelactone hydrolase and related enzymes	0.0411144	0.010259	0.0841062	0.0225743	1.03257	0.296557
A3MYDRAFT_4004	Cu/Zn superoxide dismutase	0.0442642	0.0245494	0.0799803	0.0204429	0.853504	0.200432
A3MYDRAFT_1482	translation elongation factor 2 (EF-2/EF-G)	0.0441692	0.0158352	0.0774522	0.0170027	0.810265	0.121585
A3MYDRAFT_4958	Glucose/sorbosone dehydrogenases	0.0363632	0.0119337	0.0773225	0.019031	1.08841
A3MYDRAFT_4384	Ferredoxin-thioredoxin reductase catalytic subunit	0.0418874	0.0203349	0.0771293	0.0244831	0.880761	0.062658
A3MYDRAFT_2674	FOG: FHA domain	0.0296112	0.0138564	0.0764174	0.0197574	1.36776	0.796997
A3MYDRAFT_0167	Bacterial pre-peptidase C-terminal domain	0.0262287	0.0192311	0.0729414	0.0196153	1.47559	0.112103
A3MYDRAFT_1210	dihydrodipicolinate synthase (EC 4 2 1 52)	0.0405981	0.0111876	0.0719439	0.0106819	0.825462	0.275974
A3MYDRAFT_3734	SAM-dependent methyltransferases related to tRNA (uracil-5-)-methyltransferase	0.0391704	0.0224516	0.0685234	0.0215107	0.806831	0.090833
A3MYDRAFT_3650	Uncharacterized NAD(FAD)-dependent dehydrogenases	0.0320306	0.0097906	0.0669672	0.0153553	1.064	0.085155
A3MYDRAFT_2448	S-formylglutathione hydrolase	0.0300479	0.0140535	0.0661859	0.029238	1.13926	0.483074
A3MYDRAFT_2563	TPR repeat /Tetratricopeptide repeat	0.036771	0.00552597	0.0659655	0.0121074	0.843142	0.145024
A3MYDRAFT_0779	Nucleoside-diphosphate-sugar epimerases	0.0256356	0.0119829	0.0637812	0.0246575	1.31498	0.317513
A3MYDRAFT_4424	oligopeptidase A (EC:3 4 24 70) Metallo peptidase MEROPS family M03A	0.0328854	0.00520647	0.0635583	0.0113627	0.950634	0.157976
A3MYDRAFT_2650	3-dehydroquinate dehydratase (EC 4 2 1 10)	0.026053	0.0144765	0.0605532	0.024538	1.21675	0.086943
A3MYDRAFT_2570	NusA antitermination factor	0.0315252	0.0104259	0.0600164	0.0129144	0.92885	0.078807
A3MYDRAFT_3163	Uncharacterized protein conserved in bacteria	0.0239737	0.00918184	0.0595608	0.0186233	1.31291	0.621767
A3MYDRAFT_0720	Predicted amidohydrolase	0.0275977	0.00798605	0.058434	0.0121961	1.08226	0.125423
A3MYDRAFT_1663	Domain of Unknown Function (DUF928)	0.0184479	0.00948882	0.0583317	0.0223646	1.66082	0.153439
A3MYDRAFT_0439	Glutathione S-transferase	0.0288391	0.0104745	0.057407	0.011438	0.9932	0.077832
A3MYDRAFT_1993	glycine cleavage system T protein	0.0261676	0.0108061	0.0566342	0.0246671	1.11389	0.127156
A3MYDRAFT_1859	aconitase (EC 4 2 1 3)	0.0218102	0.00912913	0.05529	0.0201935	1.34201	0.168038
A3MYDRAFT_3596	L-alanine dehydrogenase (EC 1 4 1 1)	0.0284892	0.00585802	0.0527403	0.0134749	0.888492	0.113082
A3MYDRAFT_0905	Metal-dependent hydrolases of the beta-lactamase superfamily I	0.0108578	0.0111496	0.0517438	0.012719	2.25265	0.1022
A3MYDRAFT_3062	methionyl-tRNA synthetase (EC 6 1 1 10)	0.0280539	0.0108906	0.0516009	0.00635677	0.879197	0.120268
A3MYDRAFT_3539	NADH(P)-binding	0.0252673	0.00931788	0.0507157	0.0156197	1.00516	0.942817
A3MYDRAFT_1785	malonyl CoA-acyl carrier protein transacylase	0.0168108	0.00966164	0.0505109	0.0131149	1.58721	0.237522
A3MYDRAFT_2087	glucose-6-phosphate 1-dehydrogenase	0.0268276	0.00770865	0.0503666	0.0178938	0.908749	0.146657
A3MYDRAFT_1792	Cellulase M and related proteins	0.023457	0.00587954	0.0484538	0.0168987	1.04659	0.079364
A3MYDRAFT_3414	glucosylglycerol phosphatase (EC 3 1 3 69)	0.0147142	0.00611837	0.0479763	0.010405	1.70511	0.550206
A3MYDRAFT_3427	imidazoleglycerol-phosphate dehydratase (EC 4 2 1 19)	0.010483	0.00851934	0.0466151	0.012139	2.15275	0.071846
A3MYDRAFT_2492	glutamate synthases NADH/NADPH small subunit	0.0154605	0.0097324	0.0462452	0.0114758	1.58071	0.423488
A3MYDRAFT_3475	hypothetical protein	0.0154101	0.0100241	0.0459834	0.0135485	1.57723	0.646188
A3MYDRAFT_3119	Tetratricopeptide repeat /TPR repeat	0.0194022	0.00623323	0.045332	0.0129961	1.22431	0.115677
A3MYDRAFT_4794	Uncharacterized low-complexity proteins	0.0218337	0.0077579	0.0437348	0.0137171	1.00223	0.730345
A3MYDRAFT_3502	hypothetical protein	0.013515	0.00578745	0.0419069	0.0102597	1.63262	0.152241
A3MYDRAFT_4016	phosphoribosylformylglycinamidine cyclo-ligase (EC 6 3 3 1)	0.0182358	0.00587234	0.0415817	0.0151065	1.18918	0.366973
A3MYDRAFT_3116	Molecular chaperone HSP90 family	0.0197797	0.00517776	0.0408151	0.0112236	1.04509	0.110175
A3MYDRAFT_0425	Predicted Zn-dependent hydrolases of the beta-lactamase fold	0.0223833	0.00712977	0.0403229	0.0164648	0.84918	0.16049
A3MYDRAFT_1318	Uncharacterized proteins involved in stress response homologs of TerZ and putative cAMP-binding protein CABP1	0.0122042	0.0141928	0.0399174	0.0246843	1.70964	0.073775
A3MYDRAFT_4246	Archaeal fructose-1 6-bisphosphatase and related enzymes of inositol monophosphatase family	0.0220533	0.00720202	0.039585	0.00683047	0.84396	0.357693
A3MYDRAFT_1305	Domain of Unknown Function (DUF928)	0.0162635	0.00696837	0.0387034	0.0136993	1.25082	0.94402
A3MYDRAFT_3944	Uncharacterized conserved protein	0.0029574	0.00564462	0.038688	0.00973315	3.70949	0.209448
A3MYDRAFT_2494	histidyl-tRNA synthetase (EC 6 1 1 21)	0.0196956	0.00536197	0.0385006	0.00928079	0.967012	0.090422
A3MYDRAFT_4065	Uncharacterized conserved protein	0.0102454	0.00841448	0.036589	0.0105771	1.83643	0.065274
A3MYDRAFT_2234	1 4-alpha-glucan branching enzyme	0.0177111	0.00803168	0.0365384	0.00972755	1.04476	0.203693
A3MYDRAFT_0139	Membrane-bound lytic murein transglycosylase	0.00551931	0.00427245	0.0360226	0.0190667	2.70634	0.48199
A3MYDRAFT_4111	FAD/FMN-containing dehydrogenases	0.0101337	0.00859524	0.03595	0.0168765	1.82683	0.078716
A3MYDRAFT_3239	FOG: CheY-like receiver	0.0109416	0.0126096	0.0356555	0.0205098	1.7043	0.119176
A3MYDRAFT_0540	Exodeoxyribonuclease III (EC 3 1 11 2)	0.0155196	0.00971692	0.0348362	0.0129961	1.1665	0.198195
A3MYDRAFT_3509	Predicted periplasmic protein (DUF2233)	0.0115453	0.00581785	0.0339485	0.0132144	1.55604	0.903918
A3MYDRAFT_0488	hypothetical protein	0.0100227	0.00673097	0.0336976	0.0132267	1.74937
A3MYDRAFT_1806	Methylase involved in ubiquinone/menaquinone biosynthesis	0.0190907	0.00946013	0.033676	0.0103456	0.81885	0.829038
A3MYDRAFT_0471	prepilin-type N-terminal cleavage/methylation domain	0.0165099	0.00664896	0.0332471	0.00803754	1.00989	0.834103
A3MYDRAFT_0416	histidinol-phosphate aminotransferase	0.00845194	0.00598304	0.0328786	0.00883461	1.95979	0.083187
A3MYDRAFT_3937	hypothetical protein	0.00867427	0.0097031	0.0319964	0.0141224	1.88309	0.057965
A3MYDRAFT_2171	1 4-Dihydroxy-2-naphthoyl-CoA synthase (EC 4 1 3 36)	0.0150451	0.0100465	0.0313728	0.0133437	1.06022	0.107622
A3MYDRAFT_4085	Domain of Unknown Function (DUF928)	0.00028	0	0.0312658	0.0170997	6.80302	0.793734
A3MYDRAFT_2116	anthranilate phosphoribosyltransferase (EC 2 4 2 18)	0.0122799	0.00836696	0.0294071	0.00699646	1.25987	0.081548
A3MYDRAFT_3035	methylthioadenosine phosphorylase (EC 2 4 2 28)	0.0156538	0.00701962	0.0284404	0.0079735	0.861428	0.112034
A3MYDRAFT_1202	hypothetical protein	0.0082858	0.00417452	0.028103	0.0110683	1.76201	0.684934
A3MYDRAFT_3720	Protein of unknown function (DUF2808)	0.00028	0	0.0277979	0.0179096	6.6334	0.36018
A3MYDRAFT_1932	phosphomethylpyrimidine kinase	0.012319	0.00827248	0.0270721	0.00853318	1.13592	0.085957
A3MYDRAFT_2258	ATPase components of various ABC-type transport systems contain duplicated ATPase	0.00762009	0.00728388	0.0267812	0.0121967	1.81334	0.072474
A3MYDRAFT_2793	3'(2') 5'-bisphosphate nucleotidase HAL2 family	0.00525749	0.00582593	0.0265597	0.0123644	2.33679	0.087697
A3MYDRAFT_2096	hypothetical protein	0.00398899	0.00666871	0.0263421	0.0175595	2.72328	0.580072
A3MYDRAFT_2283	Uncharacterized protein with SCP/PR1 domains	0.00306389	0.00448437	0.0263099	0.00897276	3.10217	0.95311
A3MYDRAFT_3635	Haloacid Dehalogenase superfamily subfamily IB phosphoserine phosphatase-like	0.00576855	0.00578922	0.0255313	0.0165544	2.14599	0.079412
A3MYDRAFT_0155	amidase hydantoinase/carbamoylase family	0.00137992	0.00347825	0.0249582	0.0105142	4.17686	0.086942
A3MYDRAFT_0105	Protein-tyrosine-phosphatase	0.00180747	0.0048303	0.0239478	0.0199356	3.72785	0.089678
A3MYDRAFT_0891	orotate phosphoribosyltransferase (EC 2 4 2 10)	0.0090562	0.00320653	0.0235412	0.00769498	1.37821	0.22918
A3MYDRAFT_4669	Uncharacterized conserved protein	0.00229472	0.00456909	0.0232641	0.0116611	3.34172	0.055427
A3MYDRAFT_1997	hypothetical protein	0.00311191	0.00597152	0.0231162	0.0128892	2.89303	0.910449
A3MYDRAFT_4481	imidazole glycerol phosphate synthase subunit hisF (EC 4 1 3 -)	0.00387929	0.00626776	0.0220853	0.0144142	2.50922	0.06583
A3MYDRAFT_0240	Uncharacterized conserved protein	0.00226534	0.00256318	0.0216401	0.00578775	3.25591	0.069107
A3MYDRAFT_0443	Amidases related to nicotinamidase	0.00785171	0.00475467	0.0213995	0.00878894	1.4465	0.662903
A3MYDRAFT_4695	haloacid dehalogenase superfamily subfamily IA variant 3 with third motif having DD or ED	0.00123198	0.00301044	0.0211424	0.0122855	4.10108	0.09514
A3MYDRAFT_2564	S-adenosylmethionine--tRNA ribosyltransferase-isomerase	0.0114875	0.00504918	0.020657	0.00376806	0.846571	0.343032
A3MYDRAFT_3026	Cytosine/adenosine deaminases	0.00525011	0.0080045	0.0205069	0.0072628	1.96569	0.099854
A3MYDRAFT_2205	methionine-S-sulfoxide reductase	0.00334082	0.00645406	0.0177405	0.00546681	2.40877	0.895544
A3MYDRAFT_2240	Cytosine deaminase and related metal-dependent hydrolases	0.00546528	0.00609402	0.0173941	0.00685317	1.67023	0.093876
A3MYDRAFT_2855	Serine phosphatase RsbU regulator of sigma subunit	0.00578995	0.00607551	0.0162405	0.00745276	1.48797	0.122429
A3MYDRAFT_3816	Uncharacterized low-complexity proteins	0.00463735	0.00431257	0.0159687	0.00745676	1.78388	0.864225
A3MYDRAFT_3152	phycobiliprotein asparagine N-methyltransferase (EC 2 1 1 -)	0.00366285	0.00399241	0.0157236	0.00921579	2.10189	0.065404
A3MYDRAFT_3561	haloacid dehalogenase superfamily subfamily IA variant 3 with third motif having DD or ED/haloacid dehalogenase superfamily subfamily IA variant 1 with third motif having Dx(3-4)D or Dx(3-4)E	0.0040993	0.00493274	0.0156248	0.00565379	1.93039	0.058393
A3MYDRAFT_4848	dihydroorotase (EC 3 5 2 3)	0.00353964	0.00381187	0.0155652	0.00667574	2.13665	0.137847
A3MYDRAFT_4696	hypothetical protein	0.0024033	0.00342116	0.0148232	0.00496624	2.62477	0.388805
A3MYDRAFT_3918	Threonine dehydratase	0.00749392	0.00489151	0.0147925	0.00593456	0.981072	0.066819
A3MYDRAFT_0771	Short-chain dehydrogenases of various substrate specificities	0.00288537	0.00419614	0.0146352	0.00423794	2.34261	0.126642
A3MYDRAFT_4913	Bacterial pre-peptidase C-terminal domain	0.00028	0	0.0142621	0.00659768	5.67061
A3MYDRAFT_3428	Uncharacterized protein conserved in bacteria	0.00782055	0.00336216	0.0137561	0.00500498	0.814726	0.302034
A3MYDRAFT_3950	Protein of unknown function (DUF3326)	0.00632779	0.00594065	0.0135898	0.00509985	1.10275	0.093645
A3MYDRAFT_2449	glycine oxidase (EC 1 4 3 19)	0.000907582	0.00198459	0.0134948	0.010013	3.89423	0.067595
A3MYDRAFT_3512	Iron-sulfur cluster assembly accessory protein	0.00028	0	0.0130892	0.0110621	5.5468	0.064914
A3MYDRAFT_0865	N-acetylmuramoyl-L-alanine amidase	0.00582706	0.00353034	0.012665	0.00606845	1.12001	0.589162
A3MYDRAFT_0236	Predicted Zn-dependent peptidases	0.00183817	0.00250915	0.012582	0.00526886	2.77502	0.082227
A3MYDRAFT_4750	Uncharacterized protein conserved in bacteria	0.00275403	0.00521992	0.0122181	0.00605157	2.1494	0.692434
A3MYDRAFT_3925	Uncharacterized protein conserved in bacteria	0.00401337	0.00301033	0.0118413	0.00507636	1.56095	0.82893
A3MYDRAFT_1457	TIGR00299 family protein	0.00201678	0.0039033	0.0116793	0.00766158	2.53382	0.112306
A3MYDRAFT_0476	Domain of Unknown Function (DUF928)	0.00028	0	0.01144	0.00495187	5.35252	0.34997
A3MYDRAFT_2292	cytidyltransferase-related domain	0.00028	0	0.0112932	0.0085769	5.33388	0.261041
A3MYDRAFT_1301	UDP-N-acetylmuramoyl-tripeptide--D-alanyl-D-alanine ligase (EC 6 3 2 10)	0.00287174	0.00373756	0.0112898	0.00415215	1.97502	0.056075
A3MYDRAFT_2663	hypothetical protein	0.00280735	0.00253625	0.0112278	0.00529213	1.99979	0.097446
A3MYDRAFT_3205	hypothetical protein	0.001641	0.00287084	0.0109134	0.00464796	2.73346	0.913791
A3MYDRAFT_0252	Protein of unknown function (DUF1176)	0.00239118	0.00445077	0.0105971	0.00534596	2.14787	0.8406
A3MYDRAFT_0391	hypothetical protein	0.00114777	0.0018297	0.00976232	0.00737517	3.0884	0.956855
A3MYDRAFT_4854	bacterial peptide chain release factor 2 (bRF-2)	0.00028	0	0.00935449	0.00689003	5.06216	0.894036
A3MYDRAFT_0989	hypothetical protein	0.00028	0	0.00927432	0.00773558	5.04974	0.064306
A3MYDRAFT_2137	Type IV pilin PilA	0.00187606	0.00336529	0.00878397	0.00603989	2.22717	0.383838
A3MYDRAFT_3844	homoserine kinase (EC 2 7 1 39)	0.00256356	0.00367938	0.00830356	0.00212	1.69558	0.260891
A3MYDRAFT_3353	Uncharacterized protein conserved in bacteria	0.00028	0	0.00828329	0.00692216	4.88671	0.05563
A3MYDRAFT_2297	Leishmanolysin /Subtilase family /Domain of unknown function (DUF4114)	0.00139894	0.00131196	0.00782513	0.0046042	2.48378	0.073705
A3MYDRAFT_1571	V8-like Glu-specific endopeptidase	0.00028	0	0.00738953	0.00506611	4.72198	0.443906
A3MYDRAFT_3690	Protein of unknown function (DUF3370)	0.0020707	0.00231292	0.00738468	0.00421968	1.83442	0.890905
A3MYDRAFT_0987	N-acetylmuramic acid 6-phosphate etherase	0.00028	0	0.00729203	0.00653911	4.70282	0.090171
A3MYDRAFT_0502	RND family efflux transporter MFP subunit	0.00124237	0.00202886	0.0069751	0.00389465	2.48912	0.950546
A3MYDRAFT_4154	Protein of unknown function (DUF1092)	0.00028	0	0.00682304	0.00526217	4.60692	0.098889
A3MYDRAFT_3056	Uncharacterized protein conserved in cyanobacteria	0.00028	0	0.00624404	0.00515041	4.47898	0.056265
A3MYDRAFT_3780	hypothetical protein	0.00177149	0.00240166	0.00621721	0.00387931	1.8113	0.817328
A3MYDRAFT_0452	Uncharacterized protein conserved in bacteria	0.00120952	0.00120128	0.00494956	0.00163096	2.03287	0.663038
A3MYDRAFT_4553	C-methyltransferase C-terminal domain /Putative zinc binding domain /Methyltransferase domain	0.000856241	0.00182223	0.0046122	0.00230681	2.42937	0.111214
A3MYDRAFT_3465	Uncharacterized protein conserved in bacteria	0.00028	0	0.00459739	0.00154658	4.03732	0.078179
A3MYDRAFT_2507	His Kinase A (phospho-acceptor) domain /Response regulator receiver domain /Histidine kinase- DNA gyrase B- and HSP90-like ATPase	0.00028	0	0.00392549	0.00315575	3.80937	0.081605
A3MYDRAFT_2539	Predicted Zn-dependent peptidases	0.00028	0	0.00330734	0.00262031	3.56217	0.064897

## Sheet: Exo_Diel
Locus	Description	Diel Abundance (Total)	Diel Total sd	Diel Abundance EPS	Diel EPS sd	Extracellular? Diel EPS:T, log2	SecP score		Abundance columns are mean normalized spectral abundance factors (NSAF) of 4-10 replicates. Fold change differences between treatments (log2) are displayed only for proteins with significant differences between treatments (p<0.05). SecP scores for all proteins are listed, and scores > 0.5, which indicate possible secretion, are red.
A3MYDRAFT_0018	Sulfotransferase domain	0.0629135	0.0283449	0.148056	0.0483777	1.2347	0.068803
A3MYDRAFT_0032	Outer membrane protein beta-barrel domain	0.00028	0	0.010979	0.00770581	5.29317	0.953503
A3MYDRAFT_0105	Protein-tyrosine-phosphatase	0.0047312	0.0100654	0.0307871	0.0166805	2.70205	0.089678
A3MYDRAFT_0139	Membrane-bound lytic murein transglycosylase	0.00028	0	0.0246904	0.015144	6.46238	0.48199
A3MYDRAFT_0155	amidase hydantoinase/carbamoylase family	0.00415057	0.00592019	0.0217202	0.0136573	2.38765	0.086942
A3MYDRAFT_0182	hypothetical protein	0.0858861	0.0139545	0.212487	0.0592671	1.30688	0.888538
A3MYDRAFT_0225	Predicted flavoprotein	0.175769	0.034314	0.346198	0.0782632	0.97792	0.914504
A3MYDRAFT_0240	Uncharacterized conserved protein	0.0046287	0.00273739	0.0265827	0.0105033	2.52181	0.069107
A3MYDRAFT_0254	hypothetical protein	0.00028	0	0.00844881	0.0108432	4.91525	0.767867
A3MYDRAFT_0260	C-terminal peptidase (prc)	0.0926259	0.018734	0.186511	0.0746239	1.00977	0.063273
A3MYDRAFT_0287	Membrane proteins related to metalloendopeptidases	0.0587642	0.0189603	0.228781	0.0561097	1.96096	0.747588
A3MYDRAFT_0294	C-terminal peptidase (prc)	0.00380883	0.00418013	0.0152185	0.00944502	1.9984	0.095558
A3MYDRAFT_0312	Conserved protein/domain typically associated with flavoprotein oxygenases DIM6/NTAB family	0.1381	0.0423916	0.291911	0.0536654	1.07981	0.136971
A3MYDRAFT_0313	Macrophage migration inhibitory factor (MIF)	0.0590813	0.0256435	0.179203	0.112023	1.60082	0.903185
A3MYDRAFT_0391	hypothetical protein	0.00153886	0.00202704	0.0183588	0.00993853	3.57654	0.956855
A3MYDRAFT_0416	histidinol-phosphate aminotransferase	0.00520935	0.0064096	0.0287826	0.0136366	2.46602	0.083187
A3MYDRAFT_0425	Predicted Zn-dependent hydrolases of the beta-lactamase fold	0.0243628	0.0107629	0.0623336	0.0270895	1.35533	0.16049
A3MYDRAFT_0452	Uncharacterized protein conserved in bacteria	0.00028	0	0.00123673	0.00123573	2.14303	0.663038
A3MYDRAFT_0468	hypothetical protein	0.0221176	0.0112786	0.0534392	0.0135813	1.2727	0.936841
A3MYDRAFT_0469	hypothetical protein	0.0022679	0.00419118	0.0108066	0.00869195	2.25248	0.942283
A3MYDRAFT_0470	prepilin-type N-terminal cleavage/methylation domain	0.00572657	0.00701943	0.0165397	0.0133418	1.53019	0.700549
A3MYDRAFT_0476	Domain of Unknown Function (DUF928)	0.00028	0	0.0275002	0.0120894	6.61787	0.34997
A3MYDRAFT_0502	RND family efflux transporter MFP subunit	0.00028	0	0.00275976	0.00345991	3.30105	0.950546
A3MYDRAFT_0518	Predicted Zn-dependent proteases and their inactivated homologs	0.0090828	0.00697714	0.021776	0.0114296	1.26153	0.753561
A3MYDRAFT_0523	Domain of Unknown Function (DUF928)	0.01775	0.0108966	0.0360929	0.0191665	1.0239	0.22429
A3MYDRAFT_0597	Periplasmic protease	0.00028	0	0.00197401	0.0022257	2.81763	0.153976
A3MYDRAFT_0630	FOG: TPR repeat	0.00028	0	0.00545645	0.00612344	4.28446	0.576668
A3MYDRAFT_0631	hypothetical protein	0.00028	0	0.00506312	0.00630764	4.17653	0.898302
A3MYDRAFT_0650	5-oxoprolinase (ATP-hydrolysing) (EC 3 5 2 9)	0.00550183	0.00244099	0.014031	0.00723401	1.35064	0.159297
A3MYDRAFT_0679	Subtilisin-like serine proteases	0.010454	0.0113245	0.0401826	0.0160745	1.94251	0.613945
A3MYDRAFT_0735	UDP-sulfoquinovose synthase (EC 3 13 1 1)	0.181312	0.0403883	0.345489	0.0884881	0.930168	0.093833
A3MYDRAFT_0752	Predicted phosphohydrolases	0.0850266	0.0230808	0.37155	0.0860013	2.12757	0.719413
A3MYDRAFT_0771	Short-chain dehydrogenases of various substrate specificities	0.00374542	0.00610325	0.0112392	0.00849081	1.58533	0.126642
A3MYDRAFT_0773	ABC-type Co2+ transport system periplasmic component	0.196316	0.0424743	0.58581	0.152346	1.57726	0.107443
A3MYDRAFT_0776	hypothetical protein	0.00028	0	0.0134894	0.013489	5.59025	0.794728
A3MYDRAFT_0779	Nucleoside-diphosphate-sugar epimerases	0.0269068	0.009526	0.0678452	0.0209792	1.33427	0.317513
A3MYDRAFT_0790	Uncharacterized protein conserved in bacteria	0.0459044	0.0204559	0.135645	0.0560407	1.56313	0.068428
A3MYDRAFT_0815	gamma-glutamyltranspeptidase	0.00140804	0.0018182	0.00652215	0.00381456	2.21166	0.471757
A3MYDRAFT_0842	Aspartate/tyrosine/aromatic aminotransferase	0.00556785	0.00331946	0.015229	0.00935508	1.45163	0.228148
A3MYDRAFT_0852	glutamyl-tRNA synthetase bacterial family	0.0767365	0.0259821	0.212175	0.0378037	1.46727	0.05807
A3MYDRAFT_0859	Uncharacterized protein conserved in cyanobacteria	0.00142835	0.0036314	0.00746661	0.00622735	2.3861	0.868523
A3MYDRAFT_0887	Uncharacterized conserved protein	0.104822	0.0254248	0.217121	0.0501975	1.05056	0.207826
A3MYDRAFT_0891	orotate phosphoribosyltransferase (EC 2 4 2 10)	0.00605206	0.00593561	0.0181638	0.00637522	1.58557	0.22918
A3MYDRAFT_0893	transketolase bacterial and yeast	0.420087	0.135287	0.778744	0.117605	0.890461	0.484159
A3MYDRAFT_0905	Metal-dependent hydrolases of the beta-lactamase superfamily I	0.0186971	0.0106314	0.0475356	0.0162657	1.34619	0.1022
A3MYDRAFT_0919	Response regulators consisting of a CheY-like receiver domain and a winged-helix DNA-binding domain	0.0198318	0.0129549	0.0668928	0.0284837	1.75404	0.075829
A3MYDRAFT_0944	Caspase domain	0.0126534	0.00992738	0.0895733	0.0543194	2.82354	0.139727
A3MYDRAFT_0957	Beta-galactosidase/beta-glucuronidase	0.00610527	0.00553112	0.012764	0.00535084	1.06395	0.870453
A3MYDRAFT_0964	Putative multicopper oxidases	0.00400738	0.00617283	0.0209063	0.020178	2.38321	0.408079
A3MYDRAFT_1021	Universal stress protein UspA and related nucleotide-binding proteins	0.0477661	0.0181059	0.0835819	0.0216009	0.807204	0.055301
A3MYDRAFT_1077	transaldolase (EC 2 2 1 2)	0.260083	0.100054	0.904793	0.198765	1.79862	0.059672
A3MYDRAFT_1148	Ribonuclease D	0.0093315	0.00783811	0.0238994	0.0128571	1.35679	0.067247
A3MYDRAFT_1155	hydrolase TatD family	0.00116945	0.00281267	0.0110876	0.00947452	3.24506	0.105592
A3MYDRAFT_1164	Predicted enzyme related to lactoylglutathione lyase	0.0196219	0.0203927	0.0936838	0.0367667	2.25533	0.413578
A3MYDRAFT_1167	uracil-DNA glycosylase family 4	0.0104742	0.0069446	0.0241535	0.00830645	1.20539	0.231943
A3MYDRAFT_1176	Predicted dehydrogenases and related proteins	0.0552865	0.0279726	0.11519	0.0322435	1.05902	0.164892
A3MYDRAFT_1200	TPR repeat	0.0530404	0.0049537	0.185672	0.0547831	1.80759	0.106438
A3MYDRAFT_1202	hypothetical protein	0.00704823	0.00464744	0.0185101	0.00774711	1.39298	0.684934
A3MYDRAFT_1209	aspartate-semialdehyde dehydrogenase (peptidoglycan organisms)	0.033942	0.00672299	0.089415	0.0423568	1.39745	0.162225
A3MYDRAFT_1226	Glycine/D-amino acid oxidases (deaminating)	0.00807852	0.0102529	0.0217141	0.0120482	1.42647	0.091412
A3MYDRAFT_1235	folate-binding protein YgfZ	0.0240093	0.0127421	0.0468429	0.021586	0.964234	0.474772
A3MYDRAFT_1257	Domain of Unknown Function (DUF928)	0.0756072	0.0375881	0.234495	0.045284	1.63296	0.41965
A3MYDRAFT_1305	Domain of Unknown Function (DUF928)	0.00999661	0.00521956	0.0253323	0.0103487	1.34147	0.94402
A3MYDRAFT_1377	Uncharacterized low-complexity proteins	0.00028	0	0.0134782	0.00440297	5.58906	0.861329
A3MYDRAFT_1421	conserved hypothetical protein ribA/ribD-fused	0.00028	0	0.019907	0.019813	6.15171	0.055619
A3MYDRAFT_1432	SpoIID/LytB domain	0.0304466	0.0131802	0.0736765	0.0361437	1.27493	0.341691
A3MYDRAFT_1436	Universal stress protein UspA and related nucleotide-binding proteins	0.0487878	0.0115772	0.0952705	0.027712	0.96551	0.052221
A3MYDRAFT_1437	phosphoglycerate kinase (EC 2 7 2 3)	0.390154	0.117126	0.905583	0.207394	1.2148	0.109575
A3MYDRAFT_1482	translation elongation factor 2 (EF-2/EF-G)	0.0543166	0.0239163	0.112916	0.0268689	1.05579	0.121585
A3MYDRAFT_1485	Fructose-2 6-bisphosphatase	0.0643341	0.0215562	0.131406	0.0405116	1.03038	0.089015
A3MYDRAFT_1512	CpeT/CpcT family (DUF1001)	0.0190789	0.015947	0.0622279	0.0278914	1.70558	0.047645
A3MYDRAFT_1527	hypothetical protein	0.0379681	0.0106782	0.0857674	0.0304874	1.17564	0.135093
A3MYDRAFT_1565	DNA-binding ferritin-like protein (oxidative damage protectant)	0.073425	0.0158343	0.143552	0.0385332	0.96723	0.120103
A3MYDRAFT_1574	uncharacterized cyanobacterial protein TIGR03792 family	0.0466564	0.0324472	0.140511	0.0311503	1.59053	0.068457
A3MYDRAFT_1593	cysteinyl-tRNA synthetase (EC 6 1 1 16)	0.00389907	0.00421666	0.0124033	0.00765339	1.66952	0.060125
A3MYDRAFT_1616	hypothetical protein	0.000954616	0.00213332	0.00757109	0.0058758	2.98751	0.068555
A3MYDRAFT_1628	Calx-beta domain /Metallo-peptidase family M12B Reprolysin-like /Subtilase family /Domain of unknown function (DUF4114)	0.0284455	0.00514153	0.075829	0.0170964	1.41455	0.939442
A3MYDRAFT_1632	chaperone protein DnaK	0.213233	0.0441859	0.371573	0.0904483	0.801212	0.781519
A3MYDRAFT_1634	molybdopterin synthase subunit MoaD (EC 2 8 1 12)	0.0363403	0.0273858	0.110077	0.0870196	1.59888	0.205499
A3MYDRAFT_1663	Domain of Unknown Function (DUF928)	0.00227606	0.00420814	0.0169795	0.0127338	2.89918	0.153439
A3MYDRAFT_1702	hypothetical protein	0.0117388	0.0115106	0.0427994	0.0169672	1.86631	0.152464
A3MYDRAFT_1710	Phosphoglucomutase	0.0742576	0.0269045	0.255586	0.079084	1.7832	0.22542
A3MYDRAFT_1733	phospholipid-binding protein PBP family	0.00028	0	0.0184899	0.0134264	6.04517	0.931286
A3MYDRAFT_1755	Cytosine deaminase and related metal-dependent hydrolases	0.0158073	0.0106957	0.0389006	0.0182781	1.2992	0.064991
A3MYDRAFT_1777	Uncharacterized protein conserved in bacteria	0.00028	0	0.00890778	0.00360032	4.99157	0.246959
A3MYDRAFT_1779	Dipeptidyl aminopeptidases/acylaminoacyl-peptidases	0.0441515	0.0235061	0.114277	0.0362315	1.372	0.907679
A3MYDRAFT_1785	malonyl CoA-acyl carrier protein transacylase	0.0167174	0.0126291	0.0401882	0.0212371	1.26542	0.237522
A3MYDRAFT_1787	3-oxoacyl-[acyl-carrier-protein] synthase III (EC 2 3 1 41)	0.0024155	0.00344098	0.00862001	0.00404309	1.83537	0.087923
A3MYDRAFT_1792	Cellulase M and related proteins	0.0199513	0.0044866	0.0375052	0.0168953	0.910609	0.079364
A3MYDRAFT_1798	Uncharacterized protein conserved in bacteria	0.00147603	0.00378218	0.00921587	0.00621549	2.6424	0.070289
A3MYDRAFT_1800	Right handed beta helix region	0.00028	0	0.00229301	0.00234084	3.03374	0.944455
A3MYDRAFT_1823	ABC-type Fe3+ transport system periplasmic component	0.0315009	0.0197701	0.0595637	0.0237531	0.919041	0.836417
A3MYDRAFT_1856	dihydroneopterin aldolase	0.0251448	0.0169507	0.0525869	0.0291104	1.06445	0.067045
A3MYDRAFT_1859	aconitase (EC 4 2 1 3)	0.0133369	0.00581358	0.0322502	0.0160651	1.27389	0.168038
A3MYDRAFT_1896	glutamate N-acetyltransferase/amino-acid acetyltransferase	0.0878604	0.0209732	0.153633	0.0179132	0.806202	0.813328
A3MYDRAFT_1926	filamentous hemagglutinin family N-terminal domain	0.00197243	0.00116495	0.00850955	0.00367732	2.10911	0.702742
A3MYDRAFT_1993	glycine cleavage system T protein	0.024478	0.0185162	0.0972791	0.0303757	1.99064	0.127156
A3MYDRAFT_1997	hypothetical protein	0.0133635	0.0187768	0.0458155	0.0188793	1.77754	0.910449
A3MYDRAFT_2030	hypothetical protein	0.0878971	0.0299689	0.164953	0.0364354	0.908162	0.446375
A3MYDRAFT_2053	Phosphoketolase	0.0986665	0.0251471	0.185282	0.0348494	0.909093	0.879196
A3MYDRAFT_2072	methionine aminopeptidase type I	0.02517	0.0155212	0.0687818	0.0265249	1.45032	0.270537
A3MYDRAFT_2087	glucose-6-phosphate 1-dehydrogenase	0.027881	0.0189569	0.0536078	0.0193742	0.943159	0.146657
A3MYDRAFT_2088	D-fructose 1 6-bisphosphatase (EC 3 1 3 11)	0.045669	0.0121291	0.0802763	0.0102353	0.813759	0.069913
A3MYDRAFT_2096	hypothetical protein	0.00028	0	0.0183426	0.00394624	6.03363	0.580072
A3MYDRAFT_2116	anthranilate phosphoribosyltransferase (EC 2 4 2 18)	0.0148868	0.0103187	0.0353095	0.0141648	1.24603	0.081548
A3MYDRAFT_2152	Uncharacterized protein conserved in bacteria	0.00309191	0.00200623	0.0157766	0.00712974	2.35122	0.156104
A3MYDRAFT_2158	phosphoribosylamine--glycine ligase (EC 6 3 4 13)	0.0291582	0.0274873	0.0701204	0.0302202	1.26593	0.079953
A3MYDRAFT_2205	methionine-S-sulfoxide reductase	0.00329052	0.00634727	0.0232882	0.0140814	2.82321	0.895544
A3MYDRAFT_2211	Aspartate/tyrosine/aromatic aminotransferase	0.0641113	0.0147892	0.128947	0.0322846	1.00813	0.081609
A3MYDRAFT_2226	dihydrodipicolinate reductase (EC 1 3 1 26)	0.0439865	0.0275005	0.0817941	0.0253279	0.894935	0.061853
A3MYDRAFT_2234	1 4-alpha-glucan branching enzyme	0.0101898	0.00662621	0.0302957	0.0146426	1.57199	0.203693
A3MYDRAFT_2240	Cytosine deaminase and related metal-dependent hydrolases	0.00232713	0.00360047	0.00859844	0.00510783	1.88552	0.093876
A3MYDRAFT_2258	ATPase components of various ABC-type transport systems contain duplicated ATPase	0.00391768	0.00703228	0.0188496	0.0147413	2.26646	0.072474
A3MYDRAFT_2277	dihydropteroate synthase	0.00028	0	0.00403394	0.00496271	3.84869	0.058839
A3MYDRAFT_2278	hypothetical protein	0.667317	0.119329	2.20251	0.392773	1.7227	0.121465
A3MYDRAFT_2280	Two component regulator propeller	0.00028	0	0.00908592	0.00636273	5.02013	0.839421
A3MYDRAFT_2283	Uncharacterized protein with SCP/PR1 domains	0.00503682	0.00683034	0.0339758	0.0133991	2.75392	0.95311
A3MYDRAFT_2293	isocitrate dehydrogenase (NADP) (EC 1 1 1 42)	0.154791	0.0303893	0.286241	0.0823936	0.886906	0.083645
A3MYDRAFT_2297	Leishmanolysin /Subtilase family /Domain of unknown function (DUF4114)	0.00197369	0.000775952	0.00608897	0.00498658	1.6253	0.073705
A3MYDRAFT_2309	cyanophycinase	0.0309969	0.015402	0.109819	0.0292818	1.82494	0.062756
A3MYDRAFT_2320	L-threonine ammonia-lyase (EC 4 3 1 19)	0.0029491	0.00229952	0.00986893	0.004839	1.74262	0.073275
A3MYDRAFT_2326	hypothetical protein	0.231072	0.0653985	0.416908	0.0733294	0.851385	0.94422
A3MYDRAFT_2332	hypothetical protein	0.00316211	0.00607646	0.0285337	0.017096	3.17371	0.828575
A3MYDRAFT_2357	MAF protein	0.00259709	0.00488526	0.0129263	0.0102704	2.31535	0.078366
A3MYDRAFT_2368	3-isopropylmalate dehydratase small subunit (EC 4 2 1 33)	0.00546649	0.00547333	0.0178617	0.00855477	1.70818	0.532624
A3MYDRAFT_2371	hypothetical protein	0.0639409	0.0313577	0.191138	0.0609412	1.5798	0.895432
A3MYDRAFT_2448	S-formylglutathione hydrolase	0.0280416	0.0187239	0.0996297	0.0357548	1.82901	0.483074
A3MYDRAFT_2449	glycine oxidase (EC 1 4 3 19)	0.00278001	0.00438409	0.0189368	0.00681448	2.76803	0.067595
A3MYDRAFT_2492	glutamate synthases NADH/NADPH small subunit	0.0191102	0.0177225	0.0395245	0.0191616	1.0484	0.423488
A3MYDRAFT_2497	RNA-binding proteins (RRM domain)	0.43392	0.25249	1.06068	0.38565	1.28949	0.4169
A3MYDRAFT_2540	Predicted Zn-dependent peptidases	0.00978003	0.00612958	0.0201697	0.00794587	1.04428	0.16019
A3MYDRAFT_2550	translation elongation factor P (EF-P)	0.15902	0.0399108	0.29815	0.049706	0.906832	0.191607
A3MYDRAFT_2553	glyceraldehyde 3-phosphate dehydrogenase (NADP+) (EC 1 2 1 13)	0.545509	0.091415	1.00598	0.254373	0.88292	0.479121
A3MYDRAFT_2568	Predicted hydrolases or acyltransferases (alpha/beta hydrolase superfamily)	0.00661485	0.00334514	0.0148006	0.00688747	1.16187	0.112518
A3MYDRAFT_2580	filamentous hemagglutinin family N-terminal domain	0.00028	0	0.00102394	0.000996818	1.87063	0.587381
A3MYDRAFT_2608	Predicted phosphatase	0.00340027	0.00264598	0.0397647	0.0170429	3.54777	0.937372
A3MYDRAFT_2630	magnesium chelatase ATPase subunit I	0.0377966	0.0112642	0.0718513	0.0326795	0.926757	0.067054
A3MYDRAFT_2637	haloacid dehalogenase superfamily subfamily IA hydrolase TIGR01548	0.00115926	0.00278046	0.0122853	0.0119301	3.40565	0.218415
A3MYDRAFT_2643	2-keto-4-pentenoate hydratase/2-oxohepta-3-ene-1 7-dioic acid hydratase (catechol pathway)	0.0462013	0.00969368	0.0895035	0.0302554	0.954009	0.218825
A3MYDRAFT_2646	serine hydroxymethyltransferase (EC 2 1 2 1)	0.0576838	0.013738	0.116471	0.0552915	1.01373	0.071442
A3MYDRAFT_2673	6-phosphogluconolactonase	0.0632601	0.014453	0.133746	0.0338048	1.08013	0.081399
A3MYDRAFT_2674	FOG: FHA domain	0.0293953	0.0107069	0.0888076	0.0268492	1.5951	0.796997
A3MYDRAFT_2718	Tic22-like family	0.0351993	0.0226803	0.0775735	0.0278571	1.14002	0.059078
A3MYDRAFT_2750	triosephosphate isomerase (EC 5 3 1 1)	0.125741	0.0283545	0.295351	0.11151	1.23198	0.069632
A3MYDRAFT_2815	Isoleucyl-tRNA synthetase (EC 6 1 1 5)	0.0485652	0.00984241	0.0874417	0.0232656	0.848399	0.167853
A3MYDRAFT_2824	Domain of unknown function (DUF1824)	0.0166354	0.0108008	0.0386376	0.0228711	1.21575	0.624605
A3MYDRAFT_2872	D-alanine--D-alanine ligase	0.00734484	0.00476276	0.0155826	0.0107776	1.08513	0.225858
A3MYDRAFT_2884	A/G-specific DNA-adenine glycosylase (EC 3 2 2 -)	0.00399483	0.0031977	0.0122668	0.00457568	1.61856	0.070124
A3MYDRAFT_2911	Mannose-6-phosphate isomerase	0.0041744	0.00821071	0.0525724	0.0176257	3.65466	0.453184
A3MYDRAFT_2924	orotate phosphoribosyltransferase (EC 2 4 2 10)	0.0171094	0.0119748	0.059166	0.0189749	1.78998	0.240743
A3MYDRAFT_2941	Subtilisin-like serine proteases	0.00248847	0.00219104	0.00679505	0.00554878	1.44922	0.932608
A3MYDRAFT_2954	XisI protein	0.00028	0	0.00949632	0.0122172	5.08387	0.098112
A3MYDRAFT_2972	hypothetical protein	0.00028	0	0.0157683	0.0141806	5.81546	0.246244
A3MYDRAFT_2974	Uncharacterized protein conserved in bacteria	0.177911	0.0254592	0.405414	0.101113	1.18824	0.936672
A3MYDRAFT_2994	Dienelactone hydrolase and related enzymes	0.0802378	0.0190022	0.255142	0.0757451	1.66895	0.064122
A3MYDRAFT_3015	uroporphyrinogen decarboxylase (EC 4 1 1 37)	0.0907723	0.0196507	0.186091	0.056275	1.03568	0.129653
A3MYDRAFT_3029	5'-nucleotidase (EC 3 1 3 5)/3'-nucleotidase (EC 3 1 3 6)/exopolyphosphatase (EC 3 6 1 11)	0.0252638	0.0244797	0.0743951	0.025201	1.55814	0.459443
A3MYDRAFT_3035	methylthioadenosine phosphorylase (EC 2 4 2 28)	0.0213809	0.0125785	0.0428123	0.0205881	1.0017	0.112034
A3MYDRAFT_3062	methionyl-tRNA synthetase (EC 6 1 1 10)	0.0323073	0.0144252	0.0709495	0.0226483	1.13493	0.120268
A3MYDRAFT_3083	hypothetical protein	0.00028	0	0.00945217	0.0097099	5.07715	0.097104
A3MYDRAFT_3119	Tetratricopeptide repeat /TPR repeat	0.0045194	0.00645011	0.0335452	0.0119741	2.8919	0.115677
A3MYDRAFT_3163	Uncharacterized protein conserved in bacteria	0.0185224	0.0125395	0.0600486	0.0274767	1.69686	0.621767
A3MYDRAFT_3176	RNA-binding proteins (RRM domain)	1.00124	0.603774	2.09915	0.202654	1.06801	0.351178
A3MYDRAFT_3200	Uncharacterized Fe-S protein	0.00028	0	0.00649128	0.00711155	4.535	0.916322
A3MYDRAFT_3205	hypothetical protein	0.00306089	0.00359444	0.020535	0.0168755	2.74606	0.913791
A3MYDRAFT_3265	Domain of unknown function (DUF4384) /Caspase domain	0.0308715	0.00632277	0.0670935	0.0215845	1.1199	0.179643
A3MYDRAFT_3277	methionyl-tRNA formyltransferase (EC 2 1 2 9)	0.00372899	0.00492229	0.0223178	0.00713849	2.58134	0.068349
A3MYDRAFT_3305	UDP-N-acetylmuramoylalanyl-D-glutamate--2 6-diaminopimelate ligase (EC 6 3 2 13)	0.0803452	0.0228231	0.174927	0.0332937	1.12247	0.101306
A3MYDRAFT_3353	Uncharacterized protein conserved in bacteria	0.00131151	0.00217463	0.0161164	0.00648563	3.61922	0.05563
A3MYDRAFT_3360	arginyl-tRNA synthetase (EC 6 1 1 19)	0.0201505	0.017966	0.0413433	0.0178573	1.03684	0.077258
A3MYDRAFT_3393	Uncharacterized iron-regulated protein	0.00028	0	0.00762836	0.00994325	4.76787	0.071463
A3MYDRAFT_3414	glucosylglycerol phosphatase (EC 3 1 3 69)	0.0113627	0.0115842	0.0403152	0.0137085	1.82701	0.550206
A3MYDRAFT_3427	imidazoleglycerol-phosphate dehydratase (EC 4 2 1 19)	0.0152624	0.0135805	0.037875	0.018198	1.31126	0.071846
A3MYDRAFT_3428	Uncharacterized protein conserved in bacteria	0.000802555	0.00119702	0.012254	0.00406667	3.9325	0.302034
A3MYDRAFT_3442	methionine-R-sulfoxide reductase	0.0163071	0.0100221	0.0369493	0.027637	1.18004	0.858549
A3MYDRAFT_3475	hypothetical protein	0.0127146	0.00582956	0.0409044	0.0213109	1.68577	0.646188
A3MYDRAFT_3502	hypothetical protein	0.0221728	0.00879297	0.0428302	0.0172192	0.949835	0.152241
A3MYDRAFT_3509	Predicted periplasmic protein (DUF2233)	0.0041357	0.00461154	0.037394	0.0154102	3.1766	0.903918
A3MYDRAFT_3539	NADH(P)-binding	0.0165873	0.0118328	0.0761222	0.0164797	2.19824	0.942817
A3MYDRAFT_3545	Dienelactone hydrolase and related enzymes	0.0533083	0.0188957	0.119998	0.04841	1.17058	0.296557
A3MYDRAFT_3561	haloacid dehalogenase superfamily subfamily IA variant 3 with third motif having DD or ED/haloacid dehalogenase superfamily subfamily IA variant 1 with third motif having Dx(3-4)D or Dx(3-4)E	0.00978525	0.00649956	0.0241992	0.0103621	1.30628	0.058393
A3MYDRAFT_3596	L-alanine dehydrogenase (EC 1 4 1 1)	0.0196213	0.0117335	0.0498127	0.033271	1.34409	0.113082
A3MYDRAFT_3615	hypothetical protein	0.111024	0.0234921	0.343802	0.155784	1.6307	0.354292
A3MYDRAFT_3628	conserved repeat domain	0.00186907	0.000607443	0.00661371	0.00224508	1.82314	0.911593
A3MYDRAFT_3634	Cysteine synthase	0.0823376	0.00644173	0.176342	0.0751364	1.09875	0.28129
A3MYDRAFT_3635	Haloacid Dehalogenase superfamily subfamily IB phosphoserine phosphatase-like	0.00463586	0.00563001	0.034532	0.0187133	2.89703	0.079412
A3MYDRAFT_3650	Uncharacterized NAD(FAD)-dependent dehydrogenases	0.0226155	0.0187454	0.0627993	0.0190756	1.47343	0.085155
A3MYDRAFT_3668	Protein of unknown function (DUF1092)	0.0243968	0.0152186	0.0642847	0.0356461	1.39778	0.074201
A3MYDRAFT_3669	NAD-dependent aldehyde dehydrogenases	0.029255	0.0143739	0.106173	0.029554	1.85966	0.069885
A3MYDRAFT_3679	D-alanyl-D-alanine carboxypeptidase serine-type PBP4 family	0.0317823	0.0103125	0.0584225	0.00971903	0.878303	0.102618
A3MYDRAFT_3690	Protein of unknown function (DUF3370)	0.00028	0	0.00689729	0.00475634	4.62253	0.890905
A3MYDRAFT_3720	Protein of unknown function (DUF2808)	0.00157327	0.00408968	0.0278831	0.0268016	4.14755	0.36018
A3MYDRAFT_3755	Protein of unknown function (DUF3370)	0.0137948	0.0044079	0.0416482	0.00996929	1.59413	0.905534
A3MYDRAFT_3780	hypothetical protein	0.00127099	0.00208935	0.00878051	0.00562885	2.78835	0.817328
A3MYDRAFT_3781	acetolactate synthase large subunit (EC 2 2 1 6)	0.00362579	0.0033499	0.00740445	0.0033021	1.0301	0.118042
A3MYDRAFT_3808	hypothetical protein	0.0324917	0.0155611	0.0575492	0.0165143	0.824725	0.100526
A3MYDRAFT_3816	Uncharacterized low-complexity proteins	0.00189025	0.00259286	0.0106202	0.00586601	2.49016	0.864225
A3MYDRAFT_3853	arsenite efflux ATP-binding protein ArsA (TC 3 A 4 1 1)	0.0787835	0.0171805	0.139998	0.035826	0.829443	0.612121
A3MYDRAFT_3862	FOG: FHA domain	0.0229642	0.0135059	0.0436449	0.0235562	0.926428	0.876771
A3MYDRAFT_3878	Protein of unknown function (DUF1257)	0.00028	0	0.00807549	0.010109	4.85005	0.949704
A3MYDRAFT_3918	Threonine dehydratase	0.00381836	0.00373337	0.0106472	0.00886197	1.47945	0.066819
A3MYDRAFT_3925	Uncharacterized protein conserved in bacteria	0.00245829	0.00257124	0.0107367	0.00276675	2.12682	0.82893
A3MYDRAFT_3937	hypothetical protein	0.00643984	0.00530236	0.0318067	0.0203292	2.30423	0.057965
A3MYDRAFT_3944	Uncharacterized conserved protein	0.0071015	0.00957048	0.0370681	0.0203495	2.38398	0.209448
A3MYDRAFT_4008	photosystem II reaction center protein Psb28	0.318283	0.0659837	0.655308	0.141676	1.04186	0.20314
A3MYDRAFT_4016	phosphoribosylformylglycinamidine cyclo-ligase (EC 6 3 3 1)	0.0221762	0.0122644	0.0470962	0.0258181	1.0866	0.366973
A3MYDRAFT_4065	Uncharacterized conserved protein	0.00450641	0.0048858	0.0144796	0.00952473	1.68398	0.065274
A3MYDRAFT_4078	6-phosphogluconate dehydrogenase (decarboxylating) (EC 1 1 1 44)	0.167875	0.0713525	0.34689	0.0573301	1.04709	0.072944
A3MYDRAFT_4085	Domain of Unknown Function (DUF928)	0.00028	0	0.0184924	0.0131222	6.04536	0.793734
A3MYDRAFT_4111	FAD/FMN-containing dehydrogenases	0.00963606	0.010691	0.0449526	0.0210178	2.22189	0.078716
A3MYDRAFT_4112	RNA-binding proteins (RRM domain)	1.19394	0.549308	2.45967	0.772533	1.04274	0.660534
A3MYDRAFT_4191	Uncharacterized protein conserved in bacteria	0.000803778	0.000844504	0.0116821	0.00490742	3.86136	0.205959
A3MYDRAFT_4197	glucosyl-glycerol phosphate synthase (EC 2 4 1 213)	0.145708	0.0377468	0.277802	0.0374318	0.930974	0.086359
A3MYDRAFT_4199	glucose-6-phosphate isomerase (EC 5 3 1 9)	0.0562217	0.0222174	0.129864	0.0274954	1.2078	0.098686
A3MYDRAFT_4205	hypothetical protein	0.00391892	0.00585946	0.0142632	0.00709866	1.86377	0.060608
A3MYDRAFT_4210	Galactose mutarotase and related enzymes	0.0487541	0.010213	0.100201	0.0407598	1.0393	0.103227
A3MYDRAFT_4267	ferredoxin [2Fe-2S]	0.0285702	0.0186921	0.808602	0.871866	4.82285	0.494341
A3MYDRAFT_4268	Predicted dehydrogenases and related proteins	0.00171365	0.00302475	0.0105636	0.00995068	2.62396	0.079972
A3MYDRAFT_4323	Glucose/sorbosone dehydrogenases	0.000817853	0.00170084	0.010447	0.00412443	3.67511	0.902554
A3MYDRAFT_4324	Arylsulfatase A and related enzymes	0.00028	0	0.00590685	0.00433476	4.39889	0.904371
A3MYDRAFT_4334	Putative translation factor (SUA5)	0.0160863	0.0181979	0.0425926	0.0264624	1.40477	0.856769
A3MYDRAFT_4335	Bacterial pre-peptidase C-terminal domain	0.00245667	0.00458888	0.0404752	0.028855	4.04226	0.727058
A3MYDRAFT_4336	hypothetical protein	0.0204302	0.00894638	0.0903455	0.0268672	2.14475	0.57279
A3MYDRAFT_4340	dTDP-glucose 4 6-dehydratase (EC 4 2 1 46)	0.0216933	0.0125602	0.0631978	0.0184013	1.54262	0.156718
A3MYDRAFT_4424	oligopeptidase A (EC:3 4 24 70) Metallo peptidase MEROPS family M03A	0.022686	0.00770243	0.0648833	0.0217729	1.51605	0.157976
A3MYDRAFT_4467	Uncharacterized protein conserved in bacteria	0.00472749	0.00515395	0.018808	0.0176301	1.9922	0.64228
A3MYDRAFT_4543	UDP-N-acetyl-D-glucosamine 2-epimerase UDP-hydrolysing	0.00028	0	0.00371739	0.00377683	3.73079	0.088393
A3MYDRAFT_4550	Cephalosporin hydroxylase	0.0212724	0.00980407	0.048068	0.0177747	1.17609	0.103249
A3MYDRAFT_4572	Uncharacterized low-complexity proteins	0.0300451	0.010792	0.0654626	0.0302278	1.12354	0.928664
A3MYDRAFT_4573	Uncharacterized conserved protein	0.0247859	0.00956089	0.052737	0.0262723	1.0893	0.552203
A3MYDRAFT_4642	Nucleoside-diphosphate-sugar epimerases	0.109729	0.0340763	0.192634	0.0663619	0.811922	0.072766
A3MYDRAFT_4669	Uncharacterized conserved protein	0.0036433	0.00354883	0.0133365	0.00735495	1.87207	0.055427
A3MYDRAFT_4683	RNA-binding proteins (RRM domain)	3.1714	0.973012	5.80791	0.564931	0.872899	0.446696
A3MYDRAFT_4696	hypothetical protein	0.00028	0	0.00777521	0.00579961	4.79538	0.388805
A3MYDRAFT_4729	homospermidine synthase (spermidine-specific) (EC 2 5 1 45)	0.00475345	0.00431119	0.0179728	0.0129128	1.91877	0.090433
A3MYDRAFT_4765	3'-Phosphoadenosine 5'-phosphosulfate (PAPS) 3'-phosphatase	0.0392066	0.0144413	0.0860674	0.0316946	1.13437	0.094958
A3MYDRAFT_4772	LL-diaminopimelate aminotransferase apoenzyme (EC 2 6 1 83)	0.107534	0.0148287	0.238816	0.0547007	1.15111	0.381524
A3MYDRAFT_4808	gluconate kinase SKI family (EC 2 7 1 12)	0.00170179	0.00449609	0.0112109	0.0107269	2.71978	0.090083
A3MYDRAFT_4809	NADPH:quinone reductase and related Zn-dependent oxidoreductases	0.058598	0.0213926	0.112639	0.029731	0.942784	0.095573
A3MYDRAFT_4827	hydroxyacylglutathione hydrolase	0.00028	0	0.00698315	0.00868474	4.64038	0.868096
A3MYDRAFT_4841	Bacterial SH3 domain	0.00028	0	0.00859683	0.00827043	4.94031	0.858867
A3MYDRAFT_4858	glutamine amidotransferase of anthranilate synthase or aminodeoxychorismate synthase	0.00028	0	0.0112226	0.0135393	5.32484	0.241852
A3MYDRAFT_4859	Predicted Zn-dependent hydrolases of the beta-lactamase fold	0.0295551	0.0261042	0.127184	0.0455799	2.10544	0.180568
A3MYDRAFT_0488	hypothetical protein	0.0114084	0.0108894	0.0302597	0.0172655	1.4073
A3MYDRAFT_2038	Uncharacterized protein conserved in bacteria	0.0032971	0.00636064	0.0164471	0.0148084	2.31856
A3MYDRAFT_4913	Bacterial pre-peptidase C-terminal domain	0.00028	0	0.0256158	0.0150667	6.51547
A3MYDRAFT_4958	Glucose/sorbosone dehydrogenases	0.0233722	0.00897959	0.136152	0.0410996	2.54235

## Sheet: Exo_ALL
Locus	Protein length (aa)	Description	Dark Abundance (Total)	Dark Total sd	Dark Total n	Light Abundance (Total)	Light Total sd	Light Total n	Diel Abundance (Total)	Diel Total sd	Diel Total n	Dark Abundance EPS	Dark EPS sd	Dark EPS n	Light Abundance EPS	Light EPS sd	Light EPS n	Diel Abundance EPS	Diel EPS sd	Diel EPS n		Abundance columns are mean normalized spectral abundance factors (NSAF) of 4-10 replicates. Fold change differences between treatments (log2) are displayed only for proteins with significant differences between treatments (p<0.05). SecP scores for all proteins are listed, and scores > 0.5, which indicate possible secretion, are red.
A3MYDRAFT_0003	114	hypothetical protein			0			0			0			0	0.0330697	0.00968733	4	0.030801	0.0189622	4
A3MYDRAFT_0005	120	hypothetical protein			0			0			0			0	0.0231364	0.010037	4			0
A3MYDRAFT_0006	1006	excinuclease ABC, A subunit	0.00265637	0.000162518	4	0.00236897	6.28498e-05	5			2			0			3			0
A3MYDRAFT_0013	303	branched-chain amino acid aminotransferase, group I	0.120268	0.0378157	10	0.102804	0.013526	10	0.135491	0.0294698	10	0.167914	0.0291039	10	0.132095	0.0124076	10	0.143794	0.0477354	10
A3MYDRAFT_0016	332	UDP-galactose 4-epimerase (EC 5.1.3.2)	0.119392	0.0232299	10	0.111976	0.00914786	10	0.122759	0.0188602	10	0.216669	0.0600168	10	0.127621	0.0272602	10	0.162474	0.0326872	10
A3MYDRAFT_0017	313	hypothetical protein	0.0346776	0.00782311	8	0.0482506	0.0140009	10	0.0395957	0.0180261	9	0.0302553	0.0109483	10	0.0494262	0.0117599	10	0.0335636	0.0124756	10
A3MYDRAFT_0018	241	Sulfotransferase domain.	0.106136	0.0409906	10	0.0549103	0.0196428	10	0.0629135	0.0283449	10	0.124389	0.0633334	9	0.138846	0.0322404	10	0.148056	0.0483777	10
A3MYDRAFT_0019	293	Predicted glycosyltransferases	0.0115816	0.00465757	4			2			2			0			0			0
A3MYDRAFT_0020	384	Glycosyltransferase	0.0127922	0.00323791	5	0.0117714	0.00576509	9	0.00931586	0.00318185	8			0			2			0
A3MYDRAFT_0022	409	Glycosyltransferase	0.00796689	0.00296956	5	0.00807151	0.00291375	8	0.0106607	0.00611265	7			0			2			0
A3MYDRAFT_0023	358	Nucleoside-diphosphate-sugar epimerases	0.0980525	0.0209957	10	0.0496901	0.00842431	10	0.0835793	0.0217896	10	0.0981931	0.030495	10	0.0216971	0.00638242	10	0.0625935	0.0283731	10
A3MYDRAFT_0031	139	secondary thiamine-phosphate synthase enzyme			1	0.0170144	0.000144344	5	0.0169526	0.00014943	5			1	0.0226028	0.00908527	6			2
A3MYDRAFT_0032	179	Outer membrane protein beta-barrel domain.			1			1			0	0.0309999	0.0111388	5			3	0.0155642	0.00270306	7
A3MYDRAFT_0036	171	hypothetical protein	0.0564536	0.0110723	10	0.0379116	0.00975555	10	0.0418608	0.0129895	10			3	0.0391006	0.0202549	8	0.035442	0.0178876	7
A3MYDRAFT_0038	163	Uncharacterized protein conserved in bacteria	0.0832576	0.0283712	10	0.0736306	0.0222946	10	0.0908305	0.0249823	10	0.165048	0.0387417	10	0.0763742	0.0221546	10	0.0881776	0.0315721	10
A3MYDRAFT_0044	460	fumarase, class II (EC 4.2.1.2)	0.0395806	0.0135121	10	0.0551866	0.0100308	10	0.0372373	0.0206247	10	0.051206	0.017566	8	0.0466215	0.00994998	10	0.0583834	0.0169877	10
A3MYDRAFT_0045	909	ATPase, P-type (transporting), HAD superfamily, subfamily IC	0.00946333	0.00381055	8	0.00739149	0.00328482	10	0.00547664	0.00236968	9			0			0			0
A3MYDRAFT_0050	129	Response regulator containing CheY-like receiver, AAA-type ATPase, and DNA-binding domains			0	0.0182267	0.000229819	4			0			0	0.0171049	0.000645363	4			0
A3MYDRAFT_0052	473	response regulator receiver modulated diguanylate cyclase	0.0075917	0.0041284	6	0.00506418	0.000168015	4	0.00629649	0.00236471	4			0			1			0
A3MYDRAFT_0058	599	aspartyl-tRNA synthetase, bacterial type	0.0902359	0.0317459	10	0.0793235	0.0102619	10	0.0810306	0.0166127	10	0.147822	0.0247255	10	0.0865711	0.0077763	10	0.115236	0.0374151	10
A3MYDRAFT_0065	180	Uncharacterized protein conserved in bacteria	0.0249222	0.0123868	8	0.0531405	0.0134229	10	0.0411152	0.0203756	10			1	0.0564292	0.0177891	10	0.034563	0.0236761	8
A3MYDRAFT_0069	374	Zn-dependent proteases	0.0155267	0.00635728	8			0			0			0			0			0
A3MYDRAFT_0070	292	hypothetical protein	0.0308439	0.0128673	10	0.0303205	0.00639298	10	0.0317582	0.009425	10			1	0.0324189	0.0114204	10	0.0153672	0.00499128	9
A3MYDRAFT_0074	386	Integral membrane protein (PIN domain superfamily)	0.0141039	0.0053499	8	0.00621026	0.000168237	5	0.00979475	0.00323248	5			0			0			0
A3MYDRAFT_0077	240	RNAse PH (EC 2.7.7.56)	0.0329938	0.0131003	10	0.0319166	0.00744842	10	0.0346572	0.0146161	10	0.0322501	0.00852109	7	0.0340493	0.00991181	10	0.0312327	0.0111727	10
A3MYDRAFT_0078	386	Aspartate/tyrosine/aromatic aminotransferase			2			3	0.00619055	0.000224571	5			0	0.00838917	0.0031239	5			2
A3MYDRAFT_0083	346	ADP-heptose synthase, bifunctional sugar kinase/adenylyltransferase	0.0113795	0.00583271	7	0.0109867	0.00800358	7	0.0138559	0.0057809	7			3	0.0124246	0.00470799	9	0.00886605	0.00269432	8
A3MYDRAFT_0088	433	RND family efflux transporter, MFP subunit			0	0.00756465	0.00279258	8	0.0100417	0.00485416	5			2	0.00522037	0.000315064	4			2
A3MYDRAFT_0089	904	Outer membrane protein	0.0167913	0.00830541	10	0.016144	0.00625585	10	0.00848447	0.00662643	7	0.0158133	0.0166649	6			0			1
A3MYDRAFT_0091	132	Uncharacterized conserved protein	0.0291562	0.0117635	8	0.0360996	0.0152073	9	0.0290241	0.00972089	10			0	0.0358897	0.0144349	7	0.0218941	0.00854731	7
A3MYDRAFT_0093	138	7-cyano-7-deazaguanine reductase	0.077349	0.0221592	10	0.0991032	0.0217298	10	0.079028	0.0365801	10	0.0933869	0.0257653	10	0.130481	0.033954	10	0.128685	0.0481859	10
A3MYDRAFT_0097	379	glutamate--cysteine ligase, cyanobacterial, putative			2			2			3	0.0299961	0.0102898	4			0			2
A3MYDRAFT_0098	391	Protein of unknown function (DUF3747)./S-layer homology domain.	0.115658	0.0207601	10	0.154504	0.0250638	10	0.0998094	0.0210352	10	0.191878	0.0275037	10	0.225672	0.0430085	10	0.169012	0.0180805	10
A3MYDRAFT_0101	463	Protein of unknown function (DUF3086).	0.0301438	0.00835788	10	0.0248299	0.00856292	10	0.025145	0.00890977	10			0	0.0242185	0.0100006	10	0.00915979	0.00283824	7
A3MYDRAFT_0104	467	GDSL-like Lipase/Acylhydrolase family.	0.0106802	0.0043796	6	0.00827666	0.00372099	8	0.00662112	0.00259711	7			0			1			0
A3MYDRAFT_0105	157	Protein-tyrosine-phosphatase	0.0245586	0.00931568	5			1			2			1	0.0298647	0.017633	8	0.0341768	0.0135557	9
A3MYDRAFT_0107	595	prolyl-tRNA synthetase (EC 6.1.1.15)	0.0824029	0.0333255	10	0.0901867	0.0162328	10	0.0783055	0.0216692	10	0.103076	0.0203157	10	0.0983747	0.015316	10	0.110929	0.0303768	10
A3MYDRAFT_0122	408	tyrosyl-tRNA synthetase (EC 6.1.1.1)	0.0640874	0.0236279	10	0.0797561	0.0175339	10	0.0553869	0.011678	10			3	0.048104	0.0257526	10	0.0133373	0.00546771	5
A3MYDRAFT_0123	638	penicillin-binding protein, 1A family			0	0.0058856	0.00323428	5			0			0			0			0
A3MYDRAFT_0127	248	Circadian oscillating protein COP23.			0			0			1			0	0.0109349	0.0042742	4			2
A3MYDRAFT_0129	129	endoribonuclease L-PSP, putative			2	0.0344222	0.0166219	7	0.0186396	0.000655059	7			0	0.0255277	0.00910496	4	0.0231025	0.00921303	5
A3MYDRAFT_0130	460	UDP-N-acetylglucosamine 1-carboxyvinyltransferase (EC 2.5.1.7)			0	0.0117544	0.00759743	7			3			0	0.0095035	0.00570984	6			0
A3MYDRAFT_0134	176	adenylylsulfate kinase (apsK)	0.146646	0.0399993	10	0.0957074	0.0252785	10	0.0986585	0.0528892	10			0	0.148747	0.0355862	10	0.12031	0.027166	8
A3MYDRAFT_0135	227	BMC domain.	0.0444505	0.0205067	10	0.0369867	0.0112681	10	0.045359	0.0236333	10	0.0329286	0.0165707	8	0.0346137	0.0141895	10	0.0350087	0.0175387	10
A3MYDRAFT_0138	83	hypothetical protein	0.325593	0.0856109	10	0.433779	0.0672185	10	0.344415	0.0352526	10	0.196615	0.08865	8	0.423164	0.0873896	10	0.269153	0.167685	10
A3MYDRAFT_0139	393	Membrane-bound lytic murein transglycosylase			0	0.00776474	0.00278805	7			0			0	0.0360226	0.0190667	10	0.0246904	0.015144	10
A3MYDRAFT_0141	241	Heme oxygenase	0.116357	0.0488432	10	0.156027	0.0206471	10	0.128826	0.0230748	10	0.0294834	0.0117027	9	0.13404	0.0536606	10	0.118289	0.0409195	10
A3MYDRAFT_0155	414	amidase, hydantoinase/carbamoylase family	0.00938506	0.00380233	5			1	0.00995643	0.00549902	4	0.0141836	0.00618591	9	0.0249582	0.0105142	10	0.0270803	0.00869712	8
A3MYDRAFT_0158	542	GMP synthase (glutamine-hydrolyzing) (EC 6.3.5.2)	0.023435	0.00778093	9	0.0101668	0.00364545	10	0.0261287	0.0208531	8	0.0105201	0.00285125	4	0.0178159	0.0084376	10	0.0318942	0.0159041	8
A3MYDRAFT_0160	169	Inorganic pyrophosphatase	0.184923	0.0876008	10	0.233474	0.0640723	10	0.254189	0.051936	10	0.350172	0.123153	10	0.271806	0.0807542	10	0.385454	0.0821264	10
A3MYDRAFT_0161	291	Metal-dependent hydrolases of the beta-lactamase superfamily I	0.0434768	0.0173365	10	0.0608443	0.0205568	10	0.0506253	0.0211598	9	0.0235719	0.0120307	7	0.0816395	0.0173854	10	0.0532388	0.0230401	10
A3MYDRAFT_0167	148	Bacterial pre-peptidase C-terminal domain.	0.0461281	0.0187125	9	0.0327159	0.0153305	8	0.042274	0.0249658	10	0.132349	0.0917417	10	0.0729413	0.0196153	10	0.0726898	0.0220902	10
A3MYDRAFT_0170	375	tRNA-guanine transglycosylase (EC 2.4.2.29)			2	0.00633311	0.000205315	4			1			0			2			0
A3MYDRAFT_0172	525	Uncharacterized low-complexity proteins	0.0156265	0.00812887	9	0.00911756	0.00257108	8	0.0112819	0.00559282	10			0			1			0
A3MYDRAFT_0173	280	arogenate dehydrogenase (NADP) (EC 1.3.1.78)	0.0155983	0.00960463	9	0.0208149	0.00933084	9	0.0222897	0.00973981	10	0.0165515	0.00574963	5	0.0310039	0.00936726	10	0.0250105	0.00722265	8
A3MYDRAFT_0176	254	hypothetical protein	0.0111514	0.000707758	4	0.00949177	0.000198847	7	0.0138268	0.0090948	4			0	0.00846133	0.000100465	4			0
A3MYDRAFT_0182	192	hypothetical protein	0.101887	0.0327827	10	0.153976	0.0280919	10	0.0858861	0.0139545	10	0.184986	0.0588661	10	0.251322	0.0500506	10	0.212487	0.0592671	10
A3MYDRAFT_0184	71	Protein of unknown function (DUF2555).			0			0			0			0	0.0437747	0.0185696	5			0
A3MYDRAFT_0193	285	hypothetical protein	0.0836459	0.0336123	10	0.0857927	0.0169963	10	0.0847836	0.0312076	10	0.0296619	0.0134239	8	0.0886759	0.0303597	10	0.0435853	0.031353	9
A3MYDRAFT_0195	552	Carbohydrate-selective porin, OprB family./S-layer homology domain.			1	0.00497552	0.00170727	6			0	0.0111026	0.00316973	4			0			0
A3MYDRAFT_0205	319	Zn-dependent protease with chaperone function	0.0202417	0.00445264	8	0.0243385	0.0145779	9	0.0167971	0.00810617	7			0			3			0
A3MYDRAFT_0206	332	phenylalanyl-tRNA synthetase, alpha subunit (EC 6.1.1.20)	0.0728323	0.0306244	10	0.0736496	0.0106097	10	0.0608637	0.0294823	10	0.0290026	0.0122437	6	0.0861763	0.0223093	10	0.0493666	0.0190259	10
A3MYDRAFT_0207	269	5'-nucleotidase (EC 3.1.3.5)/3'-nucleotidase (EC 3.1.3.6)/exopolyphosphatase (EC 3.6.1.11)	0.036685	0.00820222	10	0.0374321	0.010817	10	0.0370536	0.0171643	10	0.047818	0.0142503	6	0.0547289	0.0167891	10	0.0417914	0.0195402	10
A3MYDRAFT_0209	188	Protein of unknown function (DUF3727)./Protein of unknown function (DUF1292).	0.0794744	0.0307406	10	0.106251	0.0224961	10	0.0913093	0.0172956	10	0.0869778	0.0366714	9	0.0962644	0.00940494	10	0.0656076	0.0187038	10
A3MYDRAFT_0212	372	glutamate 5-kinase (EC 2.7.2.11)	0.00939257	0.00347343	4	0.0127695	0.00529536	9	0.0100672	0.00340742	5			0	0.0116736	0.0050388	6			0
A3MYDRAFT_0214	687	Family description./Domain of unknown function (DUF4114).	0.0646504	0.012647	10	0.0608271	0.00797972	10	0.0436699	0.00749691	10	0.0555727	0.0227183	10	0.0491467	0.0117765	10	0.0333352	0.00936714	10
A3MYDRAFT_0223	159	Uncharacterized low-complexity proteins	0.0173788	0.00093745	6			3	0.0149168	0.000400212	7			2	0.0180919	0.00712757	5	0.0264477	0.0156665	4
A3MYDRAFT_0224	298	5,10-methylenetetrahydrofolate reductase	0.0116192	0.0045291	4	0.0113811	0.00423448	7	0.015758	0.00646681	7			0			3			0
A3MYDRAFT_0225	195	Predicted flavoprotein	0.18281	0.0720263	10	0.173526	0.0383112	10	0.175769	0.034314	10	0.591541	0.152038	10	0.23344	0.0543407	10	0.346198	0.0782632	10
A3MYDRAFT_0229	230	2-C-methyl-D-erythritol 4-phosphate cytidylyltransferase	0.0157291	0.00624297	10	0.0144436	0.0079648	8	0.014446	0.00511174	10			1	0.0198664	0.00771468	10	0.0144645	0.00580394	6
A3MYDRAFT_0230	320	ADP-heptose:LPS heptosyltransferase	0.103967	0.0369311	10	0.0856416	0.0142168	10	0.0857626	0.0194135	10			2	0.0615707	0.0201078	10	0.0293782	0.0194882	9
A3MYDRAFT_0232	149	nucleoside diphosphate kinase (EC 2.7.4.6)	0.401167	0.0944028	10	0.276399	0.0557033	10	0.326843	0.0606199	10	0.776375	0.215488	10	0.471754	0.0709376	10	0.406983	0.081578	10
A3MYDRAFT_0235	287	Fructosamine-3-kinase	0.0124079	0.00686256	6	0.0131532	0.0045715	7	0.00828708	0.000260237	7			1			1			1
A3MYDRAFT_0236	430	Predicted Zn-dependent peptidases			3			3	0.00556805	0.000225474	4			0	0.012582	0.00526886	10	0.00677369	0.00147801	4
A3MYDRAFT_0240	470	Uncharacterized conserved protein	0.0174767	0.00964231	8	0.00524336	4.19666e-05	4	0.00571587	0.00169713	8	0.0145245	0.00333782	9	0.0216401	0.00578775	10	0.0265827	0.0105033	10
A3MYDRAFT_0241	84	Protein of unknown function (DUF3571).	0.0333171	0.00190371	6			1	0.0315337	0.0090647	9			1	0.0268321	0.00194897	6	0.0298006	0.00221585	4
A3MYDRAFT_0247	430	Pyruvate/2-oxoglutarate dehydrogenase complex, dihydrolipoamide acyltransferase (E2) component, and related enzymes	0.071352	0.0149857	10	0.0568449	0.0145589	10	0.0579156	0.020244	10	0.042884	0.0120463	10	0.063129	0.0169741	10	0.031826	0.0149994	10
A3MYDRAFT_0252	218	Protein of unknown function (DUF1176).	0.0128144	0.000535106	5			2	0.0137257	0.00533103	4			1	0.0117434	0.00416751	9	0.0127891	0.00246883	6
A3MYDRAFT_0254	171	hypothetical protein			1			2			0			3	0.0134796	0.00101138	6	0.020702	0.00436795	4
A3MYDRAFT_0257	105	hypothetical protein			0			2	0.0224388	0.000262325	4			0			1			0
A3MYDRAFT_0260	437	C-terminal peptidase (prc)	0.0271192	0.0102332	10	0.10227	0.0128092	10	0.0926259	0.018734	10	0.0480349	0.0141722	10	0.143749	0.0418858	10	0.186511	0.0746239	10
A3MYDRAFT_0267	263	L-glutamate ABC transporter ATP-binding protein/L-aspartate ABC transporter ATP-binding protein/neutral amino acid ABC transporter ATP-binding protein	0.0312572	0.0141873	9	0.0266559	0.012861	10	0.0263478	0.00912116	10			0	0.0117972	0.0041128	8			2
A3MYDRAFT_0270	358	L-glutamate-binding protein/L-aspartate-binding protein/neutral amino acid-binding protein	0.445198	0.084753	10	0.346519	0.0492311	10	0.329847	0.0276318	10	0.410657	0.114004	10	0.203409	0.0340193	10	0.160996	0.0434447	10
A3MYDRAFT_0271	372	UDP-N-Acetylglucosamine 2-epimerase (EC 5.1.3.14)	0.0111339	0.00547885	8	0.0185672	0.00852684	10	0.0155131	0.0100679	9	0.0138864	0.00536019	6	0.0141527	0.0130947	10	0.0116489	0.0085652	9
A3MYDRAFT_0274	124	hypothetical protein			0	0.0192575	0.000490808	8			2			0			0			0
A3MYDRAFT_0275	430	pilus retraction protein PilT	0.033788	0.0108726	9	0.035664	0.00852783	10	0.0276711	0.00881705	10			0	0.0240516	0.0126213	10	0.00710003	0.0027839	4
A3MYDRAFT_0283	602	Calcineurin-like phosphoesterase.	0.0093151	0.00521369	10	0.0132036	0.00610213	10	0.0111049	0.0017685	10	0.0143698	0.00596856	8	0.00911783	0.00433164	9	0.0134874	0.00431307	8
A3MYDRAFT_0284	383	hypothetical protein	0.0364964	0.00791632	10	0.0569635	0.0194744	10	0.0420526	0.0194593	10			1	0.0316916	0.0156816	10	0.0140939	0.00536825	5
A3MYDRAFT_0285	287	diaminopimelate epimerase (EC 5.1.1.7)	0.0162353	0.00690362	7	0.0142024	0.00693691	10	0.0144491	0.00551848	8	0.0255873	0.00509755	4	0.0183644	0.00656912	9	0.010695	0.00377891	8
A3MYDRAFT_0286	73	hypothetical protein	0.0525002	0.0192081	7	0.0656699	0.0213872	10	0.0575138	0.021069	9			0	0.0539149	0.0244766	5			1
A3MYDRAFT_0287	289	Membrane proteins related to metalloendopeptidases	0.0460138	0.0223063	10	0.0774452	0.018899	10	0.0587642	0.0189603	10	0.218782	0.0462346	10	0.135262	0.0290411	10	0.228781	0.0561097	10
A3MYDRAFT_0288	188	Late competence development protein ComFB.	0.145164	0.0531895	10	0.247442	0.0298548	10	0.221873	0.0364513	10			1	0.191961	0.0669232	10	0.154611	0.0320794	8
A3MYDRAFT_0291	280	Prephenate dehydratase	0.01305	0.00484764	9	0.0109593	0.00417618	7	0.0127192	0.00431029	10			1	0.00898954	0.00232065	10	0.00894018	0.000664754	4
A3MYDRAFT_0294	449	C-terminal peptidase (prc)			0	0.0203715	0.00958068	10	0.00733767	0.00286071	5			0	0.028582	0.0057121	10	0.0168783	0.00832858	9
A3MYDRAFT_0297	304	Methylase involved in ubiquinone/menaquinone biosynthesis			0	0.00794238	0.000187284	8	0.00770742	8.04449e-05	4			0			0			0
A3MYDRAFT_0300	438	Uncharacterized protein/domain associated with GTPases			3	0.00550492	0.000158113	7	0.00536996	6.66559e-05	5			0			3			0
A3MYDRAFT_0302	189	Protein-disulfide isomerase			3			3	0.0181633	0.00686829	7			0	0.012176	0.00104382	4			1
A3MYDRAFT_0309	369	Tfp pilus assembly protein PilF			0	0.018268	0.0110871	7			2			0	0.0198871	0.0145967	10			1
A3MYDRAFT_0312	160	Conserved protein/domain typically associated with flavoprotein oxygenases, DIM6/NTAB family	0.152896	0.0488639	10	0.0992075	0.0217451	10	0.1381	0.0423916	10	0.350658	0.0818647	10	0.202117	0.0570358	10	0.291911	0.0536654	10
A3MYDRAFT_0313	117	Macrophage migration inhibitory factor (MIF).	0.0630441	0.0257913	10	0.116741	0.0285503	10	0.0590813	0.0256435	10	0.145683	0.0694841	9	0.173444	0.0415318	10	0.179203	0.112023	10
A3MYDRAFT_0314	261	acyl-[acyl-carrier-protein]--UDP-N-acetylglucosamine O-acyltransferase (EC 2.3.1.129)			3	0.0138996	0.00798538	6	0.0102167	0.00320325	8	0.0130202	0.000865198	4			2	0.0176613	0.00953466	8
A3MYDRAFT_0317	370	Protein involved in initiation of plasmid replication	0.00722246	0.000441873	4	0.00738188	0.00231421	7			1			0			3			1
A3MYDRAFT_0319	89	hypothetical protein			0	0.0345495	0.0135535	4	0.026666	0.00102877	4			0	0.0257014	0.00138364	4			0
A3MYDRAFT_0320	93	hypothetical protein			0	0.0256743	0.000545365	5			0			0	0.0235073	0.000550624	4			0
A3MYDRAFT_0333	268	pyrroline-5-carboxylate reductase	0.0819362	0.0266085	10	0.0904207	0.0191092	10	0.0980127	0.0144822	10			0	0.0425569	0.0187624	10	0.0183699	0.0100137	10
A3MYDRAFT_0334	199	Uncharacterized protein conserved in bacteria	0.0212607	0.0129873	6	0.0156832	0.00584987	10	0.0291429	0.0182354	10			0	0.011137	0.000760343	4			0
A3MYDRAFT_0335	227	pyridoxal phosphate enzyme, YggS family			1	0.0118695	0.00346933	8	0.010655	0.000428469	5			0	0.0139513	0.0050346	7			3
A3MYDRAFT_0336	90	Protein of unknown function (DUF3539).	0.037173	0.0153356	4			3	0.0264653	0.000960897	4			0			0			1
A3MYDRAFT_0338	452	ribosome-associated GTPase EngA	0.0106615	0.00474745	5	0.00611125	0.00211974	6			3			0			0			0
A3MYDRAFT_0352	371	L-threonine synthase (EC 4.2.3.1)	0.0268054	0.0117303	10	0.0257929	0.0077651	10	0.0321401	0.0147029	10	0.0437464	0.0114386	10	0.0445761	0.0117586	10	0.0424117	0.0154617	10
A3MYDRAFT_0354	456	SSU ribosomal protein S12P methylthiotransferase (EC 2.-.-.-)			0	0.00724345	0.00270554	5			0			0	0.0106047	0.00236099	4			0
A3MYDRAFT_0355	284	membrane complex biogenesis protein, BtpA family			0	0.0124487	0.00803381	4	0.0132216	0.00441471	5			1			3			1
A3MYDRAFT_0356	325	Predicted membrane protein	0.0138611	0.00844524	5	0.00989817	0.00379204	9	0.0101099	0.00367701	8			0			0			1
A3MYDRAFT_0359	352	thiamine-phosphate diphosphorylase	0.0141858	0.01093	5	0.0189417	0.0111834	10	0.0144758	0.0123095	6			0	0.0092621	0.00499099	6			0
A3MYDRAFT_0364	280	conserved hypothetical protein (putative transposase or invertase)	0.0301918	0.0158523	10	0.0207546	0.0141247	10	0.0154047	0.00575612	10	0.0123057	0.00103307	4	0.0222818	0.00716898	10	0.020555	0.0120519	9
A3MYDRAFT_0366	374	spermidine/putrescine ABC transporter ATP-binding subunit	0.00824223	0.00283514	7	0.0113087	0.00606673	9	0.0076376	0.00262104	10			0			0			0
A3MYDRAFT_0370	386	Nucleoside-diphosphate-sugar pyrophosphorylase involved in lipopolysaccharide biosynthesis/translation initiation factor 2B, gamma/epsilon subunits (eIF-2Bgamma/eIF-2Bepsilon)	0.0445769	0.0168501	10	0.0520879	0.0137975	10	0.0300895	0.0151102	10	0.0483717	0.0239456	9	0.0568164	0.0105473	10	0.0502217	0.0167636	10
A3MYDRAFT_0371	249	Protein of unknown function (DUF3386).	0.0491786	0.030847	10	0.048636	0.0273434	10	0.0478037	0.0182989	10	0.0739926	0.0152181	10	0.0558487	0.0336914	10	0.0674352	0.0170503	10
A3MYDRAFT_0378	443	KAP family P-loop domain.			1			0	0.00532598	6.28391e-05	4			0	0.00520393	0.000428684	4			3
A3MYDRAFT_0380	260	Predicted phosphatases	0.0141985	0.0059047	6	0.0175335	0.00532927	10	0.0203008	0.00743339	9			3	0.0254935	0.00968368	10	0.0201011	0.0106312	8
A3MYDRAFT_0384	235	Domain of unknown function (DUF4340).	0.0117516	0.000782323	4	0.0101614	0.00025898	8			3			0			2			0
A3MYDRAFT_0385	192	Domain of unknown function (DUF4330).			3	0.0249987	0.00825172	10	0.0186753	0.00660732	8			1	0.0145238	0.00800806	9	0.0151905	0.00490801	7
A3MYDRAFT_0388	218	HEAT repeats.	0.121332	0.0336048	10	0.109922	0.0176009	10	0.134905	0.0359104	10	0.045194	0.0197435	8	0.0899109	0.038586	8	0.0592181	0.0408294	8
A3MYDRAFT_0389	152	Predicted transcriptional regulator, contains C-terminal CBS domains	0.020071	0.00605574	9	0.0293862	0.00992918	8	0.025871	0.0107693	9			0	0.0257232	0.0147122	4	0.0485573	0.0384274	6
A3MYDRAFT_0390	200	hypothetical protein	0.0385396	0.0143609	10	0.0751061	0.0248821	10	0.052412	0.0199171	10	0.0306037	0.0118569	6	0.0889294	0.0216865	10	0.0472072	0.019958	10
A3MYDRAFT_0391	524	hypothetical protein	0.00538896	0.000255644	4			2			3			3	0.00976232	0.00737517	10	0.0203676	0.00810718	9
A3MYDRAFT_0392	221	hypothetical protein	0.0123319	0.000735417	6	0.0125065	0.00423038	6			2			0			0			0
A3MYDRAFT_0394	547	1,4-alpha-glucan branching enzyme	0.0132301	0.00956016	4			3			2	0.00862573	0.00352996	5	0.00623692	0.0025475	5	0.00460292	0.000348639	5
A3MYDRAFT_0400	238	cAMP-binding proteins - catabolite gene activator and regulatory subunit of cAMP-dependent protein kinases			2			1			3			0	0.0162911	0.00455212	4			1
A3MYDRAFT_0410	219	Short-chain dehydrogenases of various substrate specificities	0.0263383	0.0114387	9	0.0163298	0.00898428	10	0.0204297	0.00364951	9	0.0205487	0.0089131	7	0.0105069	0.000690395	10	0.016633	0.00522803	10
A3MYDRAFT_0416	370	histidinol-phosphate aminotransferase	0.016479	0.00825257	4	0.0104949	0.00470896	8	0.0101387	0.00562944	5	0.0128871	0.00447536	5	0.0328786	0.00883461	10	0.0287826	0.0136366	10
A3MYDRAFT_0417	160	hypothetical protein			2	0.0181995	0.00626251	9	0.0178527	0.00612769	10			0			1			0
A3MYDRAFT_0425	322	Predicted Zn-dependent hydrolases of the beta-lactamase fold	0.0224969	0.0114747	10	0.0223833	0.00712977	10	0.0243628	0.0107629	10	0.0882229	0.0329861	10	0.0403229	0.0164648	10	0.0623336	0.0270895	10
A3MYDRAFT_0427	778	capsular exopolysaccharide family			2	0.00501646	0.00159542	8	0.00359892	0.00132589	5			1			1			0
A3MYDRAFT_0428	409	Glycosyltransferase	0.00666344	0.000319031	4	0.00582874	0.000132175	8	0.00574241	6.0521e-05	7			0			0			0
A3MYDRAFT_0432	119	Iron-sulfur cluster assembly accessory protein	0.0229459	0.00162036	5			1			1			0			2			2
A3MYDRAFT_0433	141	TPR repeat.			3			3	0.0199578	0.00735649	5			0			3			2
A3MYDRAFT_0438	244	ATP phosphoribosyltransferase	0.0303054	0.0125364	7	0.0266101	0.00830779	10	0.0185243	0.00841561	10			2	0.0276162	0.0118545	10	0.0241456	0.00634698	5
A3MYDRAFT_0439	216	Glutathione S-transferase	0.03959	0.00972575	8	0.0288391	0.0104745	10	0.0284947	0.0114211	10	0.0560857	0.0229037	9	0.057407	0.011438	10	0.0388934	0.0121834	8
A3MYDRAFT_0443	275	Amidases related to nicotinamidase			1	0.00974464	0.00293098	8	0.0127734	0.00466141	6			2	0.0213995	0.00878894	10	0.0142677	0.00353925	8
A3MYDRAFT_0445	237	Protein of unknown function (DUF2993).	0.0135282	0.00533319	6	0.0115956	0.00408889	7	0.0120477	0.00424913	5			0	0.0122259	0.00668945	7			1
A3MYDRAFT_0448	455	thioredoxin-disulfide reductase	0.00720862	0.00232499	6	0.00795604	0.00303545	6	0.00778743	0.0038683	8			2	0.00662769	0.00241719	6			1
A3MYDRAFT_0452	923	Uncharacterized protein conserved in bacteria			0	0.00260379	9.60259e-05	4			0			0	0.00494956	0.00163096	10	0.00267183	6.65533e-05	4
A3MYDRAFT_0457	121	Response regulators consisting of a CheY-like receiver domain and a winged-helix DNA-binding domain			1	0.0279148	0.0100323	7			3			0			3			2
A3MYDRAFT_0461	158	ATPase, YjeE family	0.0169134	0.00103477	4			3			1			0	0.0138819	0.000413444	4			0
A3MYDRAFT_0462	202	SSU ribosomal protein S4P	0.138844	0.0529746	10	0.152858	0.0247598	10	0.120919	0.0428551	10			0	0.025982	0.0154358	8			2
A3MYDRAFT_0463	307	ABC-type Fe3+-hydroxamate transport system, periplasmic component	0.0474356	0.0135721	10	0.0367315	0.00829752	10	0.0348703	0.00718476	10	0.0691585	0.0230083	10	0.0489003	0.0137522	10	0.0406456	0.0121987	10
A3MYDRAFT_0465	223	phosphoribosylformylglycinamidine synthase I	0.0312881	0.00933984	7	0.0474114	0.0108012	10	0.0339621	0.0218782	9			0	0.054849	0.0261121	10	0.0478449	0.0428598	4
A3MYDRAFT_0466	90	phosphoribosylformylglycinamidine synthase, purS protein	0.0520134	0.0208842	10	0.0451301	0.0122982	10	0.0395297	0.0132751	10			3	0.0401764	0.0110625	10	0.0275277	0.00202218	7
A3MYDRAFT_0468	1981	hypothetical protein	0.0379105	0.0151833	10	0.0417402	0.0112208	10	0.0221176	0.0112786	10	0.0800243	0.0304137	10	0.0657268	0.0212738	10	0.0534392	0.0135813	10
A3MYDRAFT_0469	230	hypothetical protein			1	0.012268	0.00446217	6			2	0.0198665	0.0085046	4	0.0170172	0.00787044	9	0.0153179	0.00584604	7
A3MYDRAFT_0470	338	prepilin-type N-terminal cleavage/methylation domain	0.014995	0.00639864	8	0.0135324	0.00544656	10	0.0111731	0.00605806	5	0.0277455	0.015065	9	0.0228306	0.0117702	10	0.0235081	0.00884106	7
A3MYDRAFT_0471	247	prepilin-type N-terminal cleavage/methylation domain	0.0204593	0.00888888	8	0.0165099	0.00664896	10	0.0134464	0.00649093	10	0.0198737	0.00728484	9	0.0332471	0.00803754	10	0.0139168	0.00506282	10
A3MYDRAFT_0476	266	Domain of Unknown Function (DUF928).			0			0			0			0	0.01144	0.00495187	10	0.0275002	0.0120894	10
A3MYDRAFT_0485	547	Adenylate cyclase, family 3 (some proteins contain HAMP domain)	0.00498228	0.000300845	4			0			2			0			0			0
A3MYDRAFT_0488	170	hypothetical protein	0.0160804	0.000943642	4	0.0141982	0.000398	7	0.0188273	0.00695129	6			3	0.0336976	0.0132267	10	0.0335908	0.0145096	9
A3MYDRAFT_0490	669	Exoribonuclease R	0.00822176	0.00678091	9	0.00996808	0.00253227	9	0.00703464	0.00487818	7			3	0.0119275	0.00577587	9	0.0060184	0.00225791	5
A3MYDRAFT_0494	289	SPFH domain, Band 7 family protein	0.195751	0.0457134	10	0.162577	0.0199529	10	0.140588	0.0283597	10	0.0343777	0.016703	10	0.053518	0.0260051	10	0.0238025	0.0260252	10
A3MYDRAFT_0502	457	RND family efflux transporter, MFP subunit			0			2			0			0	0.007719	0.00329222	9	0.00647941	0.00227305	4
A3MYDRAFT_0514	669	ATPase involved in DNA replication initiation	0.00803237	0.00356745	8	0.00798325	0.00441459	4	0.00620713	0.00335745	4	0.00843983	0.00262515	4			2			0
A3MYDRAFT_0518	445	Predicted Zn-dependent proteases and their inactivated homologs	0.010416	0.00282025	7	0.0166238	0.00910067	10	0.0100609	0.00663348	9	0.0159711	0.00615079	7	0.0280524	0.00670102	10	0.021776	0.0114296	10
A3MYDRAFT_0523	230	Domain of Unknown Function (DUF928).			2	0.0141992	0.00514153	8	0.0221175	0.00660753	8	0.0177011	0.00535198	8	0.0258586	0.0174536	10	0.0360929	0.0191665	10
A3MYDRAFT_0524	918	Uncharacterized protein conserved in bacteria			0	0.00429189	0.00200429	8			2			0	0.0025139	0.000161079	6			1
A3MYDRAFT_0527	529	PEP-CTERM protein sorting domain	0.0111477	0.00420278	8	0.0108553	0.00699589	8	0.0091263	0.00538386	9			3			2	0.00738391	0.00422975	6
A3MYDRAFT_0535	823	ATPases with chaperone activity, ATP-binding subunit	0.0960739	0.0248009	10	0.0994287	0.0168739	10	0.0944316	0.018341	10	0.0207049	0.00624478	10	0.020589	0.0152878	10	0.0102959	0.00266866	10
A3MYDRAFT_0537	463	diaminopimelate decarboxylase (EC 4.1.1.20)	0.0279746	0.0138198	10	0.0335962	0.00613534	10	0.0314165	0.0102023	10	0.0156756	0.00815933	6	0.0384436	0.00977685	10	0.0302922	0.0180088	9
A3MYDRAFT_0539	252	undecaprenyl diphosphate synthase			1	0.00930396	8.58755e-05	4			1			0			1			0
A3MYDRAFT_0540	263	Exodeoxyribonuclease III (EC 3.1.11.2)	0.0190961	0.00916493	7	0.0155196	0.00971692	10	0.0149921	0.0062551	9	0.0281465	0.0113583	7	0.0348362	0.0129961	10	0.029413	0.0089564	7
A3MYDRAFT_0546	409	molybdopterin molybdochelatase (EC 2.10.1.1)	0.0451125	0.0224515	10	0.0458361	0.0129385	10	0.0390967	0.0141679	10	0.0619293	0.016244	9	0.054208	0.0129411	10	0.0524007	0.020113	10
A3MYDRAFT_0547	73	Cyanobacterial and plant NDH-1 subunit O.	0.0759133	0.0573608	7	0.110885	0.0546293	7	0.140259	0.0500996	10			0			3			2
A3MYDRAFT_0548	253	FOG: HEAT repeat			0			0			0			0	0.0103285	0.00372957	6			3
A3MYDRAFT_0551	436	L-glutamine synthetase (EC 6.3.1.2)	0.0401835	0.0110976	10	0.0429345	0.0103684	10	0.0438327	0.00785822	10			2	0.033094	0.00874079	10	0.0162432	0.00620412	7
A3MYDRAFT_0552	338	homoserine O-acetyltransferase (EC 2.3.1.31)			1	0.00938477	0.00485042	9	0.0105604	0.00514738	8			1	0.00896203	0.0042194	9	0.00856721	0.0027409	5
A3MYDRAFT_0554	241	transcriptional regulator, GntR family			2			2			3			0			1	0.0126798	0.00427724	6
A3MYDRAFT_0555	494	bacterial polymer biosynthesis proteins, WecB/TagA/CpsF family	0.00762805	0.00307807	8	0.00700453	0.00359259	9	0.00576522	0.00209814	5			0			0			0
A3MYDRAFT_0563	212	Transaldolase			2	0.0134029	0.00494842	5	0.0200335	0.0110571	9			0	0.0124288	0.00396153	6			0
A3MYDRAFT_0564	535	Fe-S oxidoreductase			0	0.00445402	8.52171e-05	5			2			1			1			0
A3MYDRAFT_0566	218	Uncharacterized protein conserved in cyanobacteria	0.0127494	0.000779846	8	0.0164732	0.00568669	10	0.0107726	0.000130508	4			0			3			0
A3MYDRAFT_0568	149	Uncharacterized conserved protein	0.0208671	0.00641175	6			1	0.0159612	0.00041826	7			0			0			0
A3MYDRAFT_0570	166	cyclic pyranopterin monophosphate synthase subunit MoaC (EC 4.1.99.18)	0.0299002	0.0103794	10	0.0304013	0.0144564	10	0.0259322	0.00918754	10			0	0.0175193	0.0063438	7	0.0181556	0.00665017	5
A3MYDRAFT_0572	100	Protein of unknown function (DUF3181).			2	0.029315	0.0108339	9	0.0300424	0.0117691	8			0			2			1
A3MYDRAFT_0578	496	NADH dehydrogenase subunit M (EC 1.6.5.3)	0.00719654	0.00238199	6	0.00798118	0.00378413	6			2			0			1			0
A3MYDRAFT_0579	435	CO2 hydration protein	0.0716666	0.0207239	10	0.0671835	0.00834029	10	0.0682024	0.0163097	10			0	0.0360066	0.0118317	10			2
A3MYDRAFT_0584	878	DNA mismatch repair protein MutS			2	0.00322547	0.00117007	5	0.00399216	0.00150344	4			0			0			1
A3MYDRAFT_0588	173	CpeS-like protein.	0.0332207	0.0147567	10	0.0443251	0.0140353	10	0.0365111	0.0166757	9			0	0.0290957	0.0185191	10	0.0199346	0.00793855	9
A3MYDRAFT_0589	574	signal recognition particle-docking protein FtsY	0.0195576	0.00979164	9	0.0150841	0.00468149	10	0.0156886	0.00698284	10			0	0.0193156	0.00901875	10	0.00945299	0.00660135	6
A3MYDRAFT_0593	284	Glycosyltransferases involved in cell wall biogenesis	0.00969061	0.000565576	5			1	0.00858063	0.000359144	4			0			1			0
A3MYDRAFT_0594	267	hypothetical protein	0.0182739	0.0085197	9	0.0180795	0.00853716	8	0.0115678	0.00414364	10			0	0.008384	0.000561354	5			0
A3MYDRAFT_0596	194	PEP-CTERM protein sorting domain			2	0.012486	0.000265993	6			1			0			0			0
A3MYDRAFT_0597	674	Periplasmic protease			0			0			0			0			1	0.00451504	0.000716138	4
A3MYDRAFT_0606	486	Methyl-accepting chemotaxis protein	0.00975856	0.00252098	8	0.00659462	0.00255418	9	0.00965404	0.00396617	4			0			0			0
A3MYDRAFT_0615	347	4-hydroxythreonine-4-phosphate dehydrogenase (EC 1.1.1.262)			1			3	0.0108889	0.00546815	7			0			2	0.00878789	0.00279382	4
A3MYDRAFT_0618	450	UDP-N-acetylglucosamine pyrophosphorylase (EC 2.7.7.23)/glucosamine-1-phosphate N-acetyltransferase (EC 2.3.1.157)	0.0364887	0.0148367	10	0.0362046	0.011086	10	0.0284875	0.0185253	10	0.0434606	0.0173299	10	0.0599643	0.0129727	10	0.0460001	0.0134587	10
A3MYDRAFT_0620	500	Signal transduction histidine kinase	0.017154	0.00782414	8	0.0101488	0.00377666	9	0.0156617	0.0024408	6			0	0.00729078	0.00327128	8			2
A3MYDRAFT_0621	235	GUN4-like.			2	0.0117202	0.00418816	6	0.00998393	0.000128416	4			3	0.0126016	0.00735469	6	0.0106465	0.000663455	7
A3MYDRAFT_0624	194	hypothetical protein			3	0.0144734	0.00525299	6	0.0177245	0.0067567	7			0			2			0
A3MYDRAFT_0626	111	hypothetical protein	0.110136	0.032443	10	0.0583888	0.0181201	10	0.0579241	0.0173576	10	0.0419511	0.0174297	5	0.0777119	0.0383167	8	0.022051	0.0013591	5
A3MYDRAFT_0627	334	Predicted NAD/FAD-dependent oxidoreductase	0.0098168	0.00311398	5	0.0182557	0.00613779	9	0.0140168	0.0119884	5			1	0.0121208	0.00666511	6			3
A3MYDRAFT_0630	661	FOG: TPR repeat			0			3			0	0.00720111	0.0024673	4	0.00592456	0.00302657	6	0.00675056	0.00621611	8
A3MYDRAFT_0631	244	hypothetical protein			0			0			0			0			2	0.0122378	0.00222882	4
A3MYDRAFT_0633	95	SSU ribosomal protein S14P			3	0.0315841	0.0136302	4	0.0246697	0.000223327	5			0			1			0
A3MYDRAFT_0640	173	hypothetical protein			0	0.0138407	0.000305181	5	0.0176642	0.00659542	7			0	0.0151322	0.00559999	6			0
A3MYDRAFT_0642	200	peptidyl-tRNA hydrolase			1	0.0120828	0.000293896	5	0.0117263	0.000113509	4			0	0.0132498	0.00524665	5			2
A3MYDRAFT_0646	480	Uncharacterized conserved protein	0.0156829	0.00697005	9	0.0212973	0.0107015	10	0.0187638	0.0048419	6			2	0.0252786	0.0126991	10	0.0172557	0.00556725	6
A3MYDRAFT_0649	470	Methyl-accepting chemotaxis protein	0.00873408	0.00451508	8	0.0086572	0.00335736	10	0.008058	0.00409877	10			0			2			0
A3MYDRAFT_0650	1215	5-oxoprolinase (ATP-hydrolysing) (EC 3.5.2.9)	0.00987633	0.00468823	10	0.00534759	0.00191337	10	0.00608203	0.00170766	9	0.0105814	0.0035093	6	0.00856718	0.0025074	10	0.0140311	0.00723401	10
A3MYDRAFT_0659	391	Trypsin-like serine proteases, typically periplasmic, contain C-terminal PDZ domain	0.00951929	0.00344652	8	0.0154313	0.00629138	10	0.00770828	0.00287124	7			0	0.0165542	0.00882906	9			1
A3MYDRAFT_0660	808	Phosphoketolase	0.0837879	0.0224902	10	0.0755897	0.0258115	10	0.071855	0.0104593	10	0.155028	0.0410022	10	0.0942059	0.0361809	10	0.10753	0.0331924	10
A3MYDRAFT_0661	370	Spermidine/putrescine-binding periplasmic protein	0.0354772	0.0165457	9	0.0504333	0.0174753	10	0.0328495	0.0151248	10			1	0.0203565	0.00870816	9	0.0113885	0.00908238	5
A3MYDRAFT_0667	638	Predicted GTPase	0.00544227	0.00190803	7	0.00515727	0.00271251	8			3			0			3			0
A3MYDRAFT_0668	273	hypothetical protein			0	0.00879412	0.000230786	5			1			0	0.0081953	0.000453747	6			0
A3MYDRAFT_0678	347	Predicted glycosyltransferases	0.0100714	0.00382812	7	0.0070476	0.000156069	4	0.00962269	0.00476067	10			1			2			3
A3MYDRAFT_0679	528	Subtilisin-like serine proteases	0.0123278	0.00709006	7	0.0214133	0.00849346	10	0.0172367	0.00963466	6	0.0296221	0.0143104	10	0.039327	0.0196205	10	0.0401826	0.0160745	10
A3MYDRAFT_0680	233	ribulose-5-phosphate 3-epimerase (EC 5.1.3.1)	0.214643	0.0276161	10	0.15349	0.0317594	10	0.199988	0.0451282	10	0.256276	0.0516722	10	0.322184	0.105085	10	0.23359	0.0780931	10
A3MYDRAFT_0682	353	phosphate ABC transporter substrate-binding protein, PhoT family (TC 3.A.1.7.1)	0.0316011	0.0148363	9	0.0470887	0.0304414	10	0.0221328	0.0096369	10	0.0263836	0.0121556	8	0.0566854	0.0322645	10	0.0222573	0.00871541	10
A3MYDRAFT_0684	307	phosphate ABC transporter membrane protein 2, PhoT family (TC 3.A.1.7.1)			0	0.0190881	0.00421677	4			0			0			2			0
A3MYDRAFT_0685	269	phosphate ABC transporter ATP-binding protein, PhoT family (TC 3.A.1.7.1)			1	0.0263302	0.017855	6			0			0			2			0
A3MYDRAFT_0688	178	shikimate kinase (EC 2.7.1.71)	0.0228698	0.0136961	6	0.0132436	0.000145694	6			1			0			1			0
A3MYDRAFT_0690	297	N-acetylglutamate kinase (EC 2.7.2.8)	0.0109118	0.00359909	5			1			1			0			1			1
A3MYDRAFT_0693	247	hypothetical protein			2	0.0178095	0.00412679	6			2			2	0.0116031	0.00437137	7	0.0115204	0.00195868	6
A3MYDRAFT_0695	151	RNA-binding proteins (RRM domain)	0.207773	0.0680877	10	0.25955	0.0475095	10	0.317959	0.100194	10	0.0751271	0.0219575	6	0.208809	0.0268043	10	0.159601	0.0221157	10
A3MYDRAFT_0697	239	ribose-5-phosphate isomerase (EC 5.3.1.6)	0.345895	0.0732429	10	0.285535	0.0390342	10	0.347642	0.0499756	10	0.257559	0.0668905	10	0.315745	0.0613523	10	0.372817	0.0805545	10
A3MYDRAFT_0709	1245	methyltransferase, FkbM family			0	0.00220392	0.000745572	6	0.00225992	0.000846076	5			0			1			0
A3MYDRAFT_0711	728	hypothetical protein	0.00595843	0.00360691	5			3	0.00480984	0.00181892	4			0	0.00638228	0.00289233	7			3
A3MYDRAFT_0720	270	Predicted amidohydrolase	0.0260234	0.0158747	9	0.0275977	0.00798605	10	0.0299129	0.0171879	7			2	0.058434	0.0121961	10	0.02392	0.0128414	6
A3MYDRAFT_0721	345	cobalamin biosynthesis protein CobW	0.0219999	0.00715189	8	0.0251215	0.008509	10	0.0281584	0.0168612	9			0	0.025697	0.0132512	9	0.0131629	0.00550849	6
A3MYDRAFT_0722	436	carbohydrate ABC transporter substrate-binding protein, CUT1 family (TC 3.A.1.1.-)	0.0156306	0.00719791	9	0.0138334	0.00671301	10	0.0176098	0.00836128	9	0.0237373	0.00870773	10	0.0105371	0.00420359	10	0.0154317	0.00723996	10
A3MYDRAFT_0725	375	carbohydrate ABC transporter ATP-binding protein, CUT1 family (TC 3.A.1.1.-)	0.0355696	0.016053	9	0.0338762	0.0089204	10	0.0336458	0.0106932	10			1	0.019356	0.00834203	10	0.00929097	0.00309178	8
A3MYDRAFT_0732	321	glutathione synthase (EC 6.3.2.3)	0.125683	0.0313706	10	0.120929	0.0162085	10	0.112509	0.0278876	10	0.14387	0.0374514	10	0.13814	0.0324798	10	0.136701	0.0228465	10
A3MYDRAFT_0735	384	UDP-sulfoquinovose synthase (EC 3.13.1.1)	0.25005	0.0632519	10	0.184763	0.0213527	10	0.181312	0.0403883	10	0.48083	0.118994	10	0.267977	0.0411425	10	0.345489	0.0884881	10
A3MYDRAFT_0738	117	Protein of unknown function (DUF1257).			2	0.0315926	0.0142145	9	0.0234144	0.00723338	7			0	0.023012	0.0094225	4			3
A3MYDRAFT_0739	505	ATPases of the AAA+ class	0.127089	0.0346565	10	0.0766881	0.0147022	10	0.0991677	0.0212621	10	0.00989597	0.00446406	5	0.0247268	0.0100061	10	0.0118179	0.00734621	10
A3MYDRAFT_0742	298	conserved hypothetical protein (putative transposase or invertase)	0.0429219	0.0195022	10	0.0572997	0.0124889	10	0.0485646	0.0172057	10	0.0266698	0.011665	5	0.0728157	0.0161517	10	0.030254	0.00998389	8
A3MYDRAFT_0745	161	Predicted thioesterase			2			0	0.0147592	0.0004762	5			0	0.0140139	0.00091612	4			0
A3MYDRAFT_0746	368	6-phosphofructokinase (EC 2.7.1.11)	0.0412034	0.00981718	10	0.00849059	0.00338071	7	0.0278399	0.016362	9	0.0568289	0.0196863	10	0.0128151	0.00716502	10	0.0270368	0.0130686	10
A3MYDRAFT_0752	312	Predicted phosphohydrolases	0.0521679	0.0295932	10	0.0388549	0.0252795	10	0.0850266	0.0230808	10	0.353376	0.107629	10	0.125506	0.0382567	10	0.37155	0.0860013	10
A3MYDRAFT_0753	335	hypothetical protein	0.0082742	0.000385887	8	0.0192544	0.00557758	10	0.0129964	0.00845563	7			0			2			0
A3MYDRAFT_0756	88	hypothetical protein	0.379738	0.110082	10	0.29307	0.0908362	10	0.305529	0.0642418	10	0.717416	0.213269	10	0.426759	0.112134	10	0.470206	0.1295	10
A3MYDRAFT_0758	669	cyanobacterial porin (TC 1.B.23)	0.112452	0.0153262	10	0.113703	0.0218975	10	0.0693887	0.0125673	10	0.13322	0.0725673	10	0.0505377	0.0152583	10	0.0454693	0.0168957	10
A3MYDRAFT_0759	320	cysteine synthase (EC 2.5.1.47)	0.0167512	0.0101593	4	0.0363764	0.0208881	10	0.0165691	0.0114691	8			2	0.0378011	0.017218	10			2
A3MYDRAFT_0764	241	Carbonic anhydrase	0.0294944	0.0127283	8	0.0208132	0.00848046	10	0.0234066	0.0101013	8			0	0.0243896	0.0131815	6			2
A3MYDRAFT_0766	475	zeta-carotene desaturase (EC 1.3.99.26)/three-step phytoene desaturase (EC 1.3.99.28)	0.0180999	0.0121092	7	0.0151054	0.00510805	10	0.0121725	0.0067752	10			0	0.0119189	0.00703592	7			0
A3MYDRAFT_0771	267	Short-chain dehydrogenases of various substrate specificities	0.0104445	0.000679437	7			3			3	0.013	0.000995716	4	0.0146352	0.00423794	10	0.0159359	0.0047279	7
A3MYDRAFT_0773	257	ABC-type Co2+ transport system, periplasmic component	0.122863	0.0380827	10	0.20511	0.0399975	10	0.196316	0.0424743	10	0.567313	0.137001	10	0.397349	0.0655459	10	0.58581	0.152346	10
A3MYDRAFT_0776	261	hypothetical protein			0			0			0	0.0170311	0.00748204	4	0.0121857	0.00523752	6	0.0222956	0.00973987	6
A3MYDRAFT_0777	492	Predicted Zn-dependent peptidases	0.0613099	0.022912	10	0.0803962	0.0160837	10	0.0596444	0.029673	10	0.083736	0.0313378	10	0.08355	0.0133074	10	0.0814406	0.0154366	10
A3MYDRAFT_0778	528	Predicted Zn-dependent peptidases	0.0823935	0.0221206	10	0.0891894	0.0180558	10	0.068561	0.0160238	10	0.0901275	0.0314391	10	0.102088	0.0213819	10	0.102507	0.0281634	10
A3MYDRAFT_0779	327	Nucleoside-diphosphate-sugar epimerases	0.025994	0.0106157	10	0.0284529	0.00849974	9	0.0269068	0.009526	10	0.0296787	0.0116772	10	0.0637812	0.0246575	10	0.0678452	0.0209792	10
A3MYDRAFT_0780	162	Universal stress protein UspA and related nucleotide-binding proteins	0.0420315	0.0158301	8	0.0245876	0.0124281	9	0.0293079	0.010099	9			0	0.0139547	0.000729301	5	0.0187331	0.00567832	8
A3MYDRAFT_0786	310	Chemotaxis protein histidine kinase and related kinases			0	0.0088863	0.00318359	6			3			0			2			0
A3MYDRAFT_0787	219	haloacid dehalogenase superfamily, subfamily IA, variant 1 with third motif having Dx(3-4)D or Dx(3-4)E/REG-2-like, HAD superfamily (subfamily IA) hydrolase	0.020403	0.013766	6	0.0326878	0.011008	10	0.0251051	0.0149826	9	0.015616	0.00117359	5	0.0550955	0.0141658	10	0.0155054	0.00499451	10
A3MYDRAFT_0788	397	NADH dehydrogenase, FAD-containing subunit	0.0266798	0.0109289	9	0.021125	0.00634803	10	0.022217	0.00634535	10			0	0.0158354	0.00832936	7			2
A3MYDRAFT_0789	78	LSU ribosomal protein L28P	0.0547626	0.0273685	7	0.0760019	0.0531208	10	0.0565291	0.0192741	8			0			2			0
A3MYDRAFT_0790	439	Uncharacterized protein conserved in bacteria	0.0641383	0.0102506	10	0.0676738	0.0156096	10	0.0459044	0.0204559	10	0.188568	0.0408743	10	0.103901	0.0229901	10	0.135645	0.0560407	10
A3MYDRAFT_0792	283	septum site-determining protein MinC	0.0187373	0.00706284	4	0.0140765	0.0059095	9	0.0116858	0.00469755	5			1	0.0244727	0.0104686	9	0.0145781	0.00719137	6
A3MYDRAFT_0793	265	septum site-determining protein MinD	0.0229432	0.0114625	8	0.0103155	0.00333521	7	0.0159715	0.00971343	5			0	0.0179514	0.0116661	10	0.0106584	0.00342401	7
A3MYDRAFT_0799	151	Uncharacterized protein conserved in archaea			0	0.0312064	0.0176208	7	0.0157915	0.000592793	5			0			2			1
A3MYDRAFT_0800	135	FOG: FHA domain			0			0			0			0	0.0164727	0.00112384	4			0
A3MYDRAFT_0801	173	5-(carboxyamino)imidazole ribonucleotide mutase	0.0399401	0.0117565	10	0.0579526	0.0268077	10	0.0674352	0.027274	10			1	0.0484003	0.0168755	10	0.029688	0.0142816	8
A3MYDRAFT_0805	562	Predicted carboxypeptidase	0.0328825	0.0129973	10	0.0281717	0.00288655	10	0.0232497	0.00504303	10	0.0364816	0.00776843	10	0.0220957	0.00505641	10	0.0290826	0.00565075	10
A3MYDRAFT_0806	169	flavodoxin, long chain			2			2			3	0.0453668	0.0207478	8	0.0184216	0.00635534	5	0.0222174	0.00943856	6
A3MYDRAFT_0812	116	Uncharacterized conserved protein	0.0380588	0.0122416	10	0.0301016	0.0113703	9	0.0306023	0.0151007	8			0			1			0
A3MYDRAFT_0815	599	gamma-glutamyltranspeptidase			0	0.00411415	3.29287e-05	4			3			2	0.00739285	0.00365433	7	0.00721572	0.00331029	9
A3MYDRAFT_0817	664	CRISPR type III-B/RAMP module RAMP protein Cmr6	0.0206656	0.0118923	10	0.0151602	0.00962241	10	0.0297574	0.0123288	10			0	0.0103866	0.00772464	7			1
A3MYDRAFT_0819	266	CRISPR-associated protein, Cmr4 family	0.0195994	0.00557306	10	0.0285856	0.0150093	10	0.0331848	0.0218279	8			0	0.0196872	0.00523031	10			1
A3MYDRAFT_0820	391	CRISPR-associated protein (Cas_Cmr3).	0.0175838	0.013261	9	0.0111373	0.00723107	10	0.0127372	0.00587068	10			0			2			0
A3MYDRAFT_0821	1019	CRISPR-associated protein.	0.0211118	0.00997615	10	0.0170072	0.00583364	10	0.0247183	0.0118199	10			0	0.013496	0.00656701	8			3
A3MYDRAFT_0835	232	PEP-CTERM protein sorting domain	0.0191037	0.0117217	5	0.0228226	0.00695213	10	0.0324318	0.0171515	9			0			0			0
A3MYDRAFT_0838	386	agmatinase	0.162131	0.0629421	10	0.122455	0.0304344	10	0.139143	0.0492458	10	0.185446	0.0602366	10	0.195511	0.0529687	10	0.164568	0.0423483	10
A3MYDRAFT_0842	390	Aspartate/tyrosine/aromatic aminotransferase	0.00882503	0.00353995	5	0.00615877	0.000161513	9	0.00688981	0.00204472	8	0.00871352	0.000579017	4	0.00838993	0.00351238	10	0.0189663	0.00571933	8
A3MYDRAFT_0843	111	Thioredoxin domain-containing protein	0.0782103	0.0376545	10	0.146597	0.0331658	10	0.0961304	0.0391549	10	0.118268	0.0445497	10	0.0679422	0.0292965	10	0.122585	0.05757	10
A3MYDRAFT_0844	261	phage shock protein A (PspA) family protein	0.0437106	0.0201107	10	0.0652052	0.0191207	10	0.05736	0.0337685	10	0.0205842	0.00893163	4	0.0236119	0.00948686	10	0.022499	0.00723524	8
A3MYDRAFT_0845	263	phage shock protein A (PspA) family protein	0.0971685	0.0482289	10	0.122295	0.0287846	10	0.130546	0.023337	10			1	0.0771136	0.0285425	10	0.0294308	0.00957888	8
A3MYDRAFT_0849	102	urease, beta subunit	0.0411345	0.020907	10	0.0495667	0.020853	10	0.0489139	0.0167074	10			0	0.0494756	0.014288	8	0.0249026	0.00126712	4
A3MYDRAFT_0850	100	urease, gamma subunit			0	0.0337584	0.0128181	5	0.0306735	0.0130516	4			0			2			0
A3MYDRAFT_0852	484	glutamyl-tRNA synthetase, bacterial family	0.111813	0.0161379	10	0.0853471	0.0103878	10	0.0767365	0.0259821	10	0.246464	0.0347148	10	0.133756	0.023429	10	0.212175	0.0378037	10
A3MYDRAFT_0854	496	adenosylcobyric acid synthase (glutamine-hydrolysing) (EC 6.3.5.10)	0.00959843	0.002593	8	0.00693993	0.00252192	7	0.00716982	0.00348047	8			0			0			0
A3MYDRAFT_0856	563	Transglutaminase-like enzymes, putative cysteine proteases	0.0380327	0.00781467	10	0.0502367	0.00861435	10	0.0454897	0.0180761	10	0.0632809	0.0216001	10	0.0607358	0.0114722	10	0.0534582	0.0168486	10
A3MYDRAFT_0859	203	Uncharacterized protein conserved in cyanobacteria	0.0130504	0.000477162	5			2			1			3	0.016846	0.0117331	8	0.0122577	0.000969879	6
A3MYDRAFT_0864	474	sodium/proton antiporter NhaS3, CPA2 family (TC 2.A.37.2.4)			0	0.00504294	0.000139265	5			3			0			0			0
A3MYDRAFT_0865	581	N-acetylmuramoyl-L-alanine amidase	0.00621344	0.00243499	10	0.0064434	0.00312211	9	0.00539053	0.00340252	7	0.00731879	0.00234435	7	0.012665	0.00606845	10	0.00691959	0.00343077	10
A3MYDRAFT_0871	457	Uncharacterized protein conserved in bacteria			0			0			0			1	0.00510451	0.000338072	4	0.00821532	0.00471773	4
A3MYDRAFT_0872	342	glucokinase (EC 2.7.1.2)			3	0.00907565	0.00358738	7	0.00920484	0.00345563	6			2	0.00893797	0.00341081	6	0.0104171	0.00606239	8
A3MYDRAFT_0876	109	Uncharacterized conserved protein			1			0	0.0281934	0.0119367	4			0			0			2
A3MYDRAFT_0877	182	FKBP-type peptidyl-prolyl cis-trans isomerases 1	0.177332	0.0226919	10	0.205459	0.0245629	10	0.178272	0.0312024	10	0.101915	0.0497523	10	0.134349	0.0490059	10	0.117764	0.0354694	10
A3MYDRAFT_0879	157	ribosomal protein L9	0.124522	0.0389515	10	0.1447	0.037858	10	0.170255	0.0257605	10			0	0.0631984	0.0266061	9	0.0886833	0.117427	8
A3MYDRAFT_0880	195	hypothetical protein			1	0.0196713	0.011805	10	0.0169999	0.0064736	5			0	0.0112572	0.000392097	5			0
A3MYDRAFT_0883	93	Protein of unknown function (DUF3134).			2	0.0747627	0.0254621	10	0.0772984	0.0364624	9			0	0.0391617	0.017013	8			0
A3MYDRAFT_0884	195	PAP_fibrillin.	0.0312789	0.0120587	8	0.0306182	0.0181181	10	0.022883	0.0139317	9			0			3			0
A3MYDRAFT_0885	321	Uncharacterized conserved protein	0.0325197	0.00690876	10	0.0494538	0.011729	10	0.0503088	0.0100752	10	0.0282296	0.0110497	7	0.0313889	0.0112892	10	0.0205778	0.0126273	7
A3MYDRAFT_0886	1202	condensin subunit Smc	0.00229722	0.000154349	4			3			3			0			0	0.0024023	0.000452427	5
A3MYDRAFT_0887	284	Uncharacterized conserved protein	0.14182	0.0595092	10	0.100559	0.0435328	10	0.104822	0.0254248	10	0.0999809	0.0264687	6	0.193857	0.12302	10	0.217121	0.0501975	10
A3MYDRAFT_0891	478	orotate phosphoribosyltransferase (EC 2.4.2.10)	0.010945	0.00493729	10	0.0090562	0.00320653	10	0.0099001	0.00435824	6	0.0119569	0.0032355	7	0.0235412	0.00769498	10	0.0181638	0.00637522	10
A3MYDRAFT_0892	481	pullulanase (EC 3.2.1.41)/isoamylase	0.00566149	0.000377572	5	0.00847047	0.00375445	7	0.00982727	0.00476797	5			2	0.0120913	0.00442722	6	0.00740357	0.00388943	6
A3MYDRAFT_0893	676	transketolase, bacterial and yeast	0.501408	0.0905496	10	0.473445	0.0304569	10	0.420087	0.135287	10	0.835832	0.142308	10	0.52712	0.0759486	10	0.778744	0.117605	10
A3MYDRAFT_0896	74	CP12 domain.	0.238243	0.122384	10	0.197912	0.0474619	10	0.295851	0.0401814	10	0.312697	0.19609	10	0.253765	0.0253806	10	0.373908	0.202061	10
A3MYDRAFT_0904	364	chorismate synthase (EC 4.2.3.5)	0.0426866	0.0165848	10	0.0743873	0.00567811	10	0.0624613	0.0244592	10			0	0.0512806	0.0214948	10	0.0233113	0.0099781	9
A3MYDRAFT_0905	293	Metal-dependent hydrolases of the beta-lactamase superfamily I	0.0230575	0.0147481	9	0.0153912	0.0103222	7	0.0207435	0.00894684	9	0.0573014	0.0326573	8	0.0517438	0.012719	10	0.0475357	0.0162657	10
A3MYDRAFT_0906	326	Predicted nucleoside-diphosphate-sugar epimerases	0.0164853	0.00516029	5	0.00730897	0.000144104	6			2			0			1			0
A3MYDRAFT_0910	179	Uncharacterized conserved protein			0			0			0			0	0.0121705	0.000430992	4			0
A3MYDRAFT_0912	305	Predicted hydrolases or acyltransferases (alpha/beta hydrolase superfamily)	0.0159964	0.00601654	9	0.0140373	0.00544806	9	0.00785492	0.000269053	8			0	0.0103291	0.00380093	5			0
A3MYDRAFT_0914	205	cob(I)alamin adenosyltransferase			3	0.011601	0.000289578	5			3			0	0.0197277	0.00856673	6			2
A3MYDRAFT_0918	502	4-alpha-glucanotransferase	0.0775548	0.028859	10	0.0668252	0.00933541	10	0.0757851	0.020026	10	0.0367749	0.0213882	9	0.0774316	0.021518	10	0.0505068	0.0217857	10
A3MYDRAFT_0919	240	Response regulators consisting of a CheY-like receiver domain and a winged-helix DNA-binding domain	0.0467273	0.0205039	8	0.0281126	0.0153511	10	0.0220042	0.0116497	9	0.0206471	0.0130619	4	0.0887775	0.0317929	10	0.0668928	0.0284837	10
A3MYDRAFT_0920	80	DNA-directed RNA polymerase, subunit K/omega			0			2	0.0336215	0.0103566	8			0			2			0
A3MYDRAFT_0921	267	Beta-propeller domains of methanol dehydrogenase type	0.0123315	0.00446618	5	0.00908376	0.000239534	4			3			0			0			0
A3MYDRAFT_0923	432	Xaa-Pro aminopeptidase	0.0346886	0.0110365	10	0.0239249	0.00668851	10	0.0337468	0.00796762	10	0.0359822	0.0136234	10	0.0361879	0.0064532	10	0.0422048	0.0132844	10
A3MYDRAFT_0931	180	Rieske Fe-S protein	0.309111	0.0645955	10	0.328004	0.0873828	10	0.344837	0.0530918	10	0.0410189	0.0220137	9	0.135342	0.049189	10	0.0770174	0.0616991	10
A3MYDRAFT_0932	329	Apocytochrome F, C-terminal.	0.275521	0.0578771	10	0.231845	0.015222	10	0.219784	0.0324133	10	0.0746723	0.0154419	10	0.122399	0.0201672	10	0.105214	0.0517561	10
A3MYDRAFT_0933	228	Mg-protoporphyrin IX methyltransferase (EC 2.1.1.11)	0.0446479	0.0159399	8	0.0290707	0.0121618	9	0.0250286	0.00977265	10			0			1			2
A3MYDRAFT_0937	247	phosphoribosylaminoimidazole-succinocarboxamide synthase (EC 6.3.2.6)	0.0153698	0.00533276	5	0.013988	0.00511197	9	0.0208409	0.0078059	5			0	0.0118773	0.00610992	7	0.0164319	0.00463282	6
A3MYDRAFT_0938	786	Outer membrane protein/protective antigen OMA87	0.0253872	0.00662575	10	0.0274314	0.00690337	10	0.0115761	0.00457902	10	0.0290218	0.0248395	10	0.00835848	0.00507459	9	0.0127703	0.00666656	10
A3MYDRAFT_0943	156	conserved hypothetical protein	0.0171302	0.00104803	4	0.0152156	0.000315124	7	0.0195476	0.00730597	7			2	0.0168214	0.00600857	6			2
A3MYDRAFT_0944	398	Caspase domain.			1	0.0362505	0.0094937	10	0.0157468	0.00848714	8	0.0189838	0.00874161	7	0.0902875	0.0210257	10	0.0895733	0.0543194	10
A3MYDRAFT_0946	603	Tfp pilus assembly protein PilF	0.0133764	0.00578989	9	0.0155625	0.00614259	10	0.00794041	0.00274044	10			1	0.0199934	0.0102064	9	0.0087593	0.00489545	6
A3MYDRAFT_0947	814	Uncharacterized protein conserved in bacteria	0.00504788	0.0022868	10	0.0229564	0.00389348	10	0.00879474	0.00364637	7			2	0.0213785	0.00861392	10	0.00632789	0.00431994	8
A3MYDRAFT_0948	427	carbohydrate ABC transporter substrate-binding protein, CUT1 family (TC 3.A.1.1.-)	0.00994389	0.00493892	5			3			1			0	0.00514087	0.00017906	5			0
A3MYDRAFT_0952	1193	Type IIA topoisomerase (DNA gyrase/topo II, topoisomerase IV), B subunit	0.0424548	0.0148824	10	0.0383799	0.0054754	10	0.0385715	0.00920321	10	0.0144014	0.00780962	9	0.0423706	0.00534006	10	0.0179067	0.00580554	10
A3MYDRAFT_0956	124	hypothetical protein			1			2	0.0331426	0.00947897	4			0			1			0
A3MYDRAFT_0957	1274	Beta-galactosidase/beta-glucuronidase	0.00766748	0.00798279	7	0.00442854	0.00196967	9	0.00756159	0.0052168	8	0.0107855	0.00519629	7	0.0107173	0.00963084	9	0.012764	0.00535084	10
A3MYDRAFT_0962	587	Succinate dehydrogenase/fumarate reductase, flavoprotein subunit			0			0			0	0.00694676	0.0022723	5			1			2
A3MYDRAFT_0964	509	Putative multicopper oxidases	0.0178486	0.00807441	4	0.00605543	0.00243706	4			3	0.0391056	0.0299599	6	0.0290539	0.006844	4	0.0209063	0.020178	10
A3MYDRAFT_0969	199	Superoxide dismutase	0.974468	0.161733	10	0.834505	0.118283	10	0.944824	0.154126	10	1.66639	0.288528	10	1.42753	0.187772	10	1.52508	0.347311	10
A3MYDRAFT_0972	412	Uncharacterized protein containing a von Willebrand factor type A (vWA) domain	0.0384746	0.0120927	10	0.0541028	0.00626125	10	0.0481236	0.0069291	10			2	0.0412212	0.0142967	10	0.0444866	0.0192969	9
A3MYDRAFT_0976	602	Predicted phosphatase homologous to the C-terminal domain of histone macroH2A1	0.00678182	0.00244491	8	0.00532001	0.00279814	9	0.00911143	0.00406139	6			0	0.00587103	0.00219258	6	0.0073129	0.00336771	4
A3MYDRAFT_0981	291	TPR repeat.			2	0.00820593	0.000209142	8			2			0			2			0
A3MYDRAFT_0982	237	hypothetical protein			0	0.0124267	0.00513023	4			1			1	0.0108857	0.00368581	6			0
A3MYDRAFT_0986	503	Predicted membrane-associated Zn-dependent proteases 1	0.0113961	0.00506384	10	0.00951271	0.00440422	10	0.00896737	0.00376571	9			0			2			0
A3MYDRAFT_0987	306	N-acetylmuramic acid 6-phosphate etherase			3			0			3			0	0.0102972	0.00538697	7			1
A3MYDRAFT_0988	132	Protein of unknown function (DUF3110).	0.03466	0.0122269	5	0.0201906	0.00639616	9	0.0220511	0.0117389	9			2	0.0219186	0.00774726	7	0.0219924	0.00783794	6
A3MYDRAFT_0989	258	hypothetical protein			0			0			0			0	0.013129	0.00565461	7			3
A3MYDRAFT_0992	189	Uncharacterized protein conserved in cyanobacteria	0.0166738	0.00636389	7	0.028023	0.0102303	10	0.0233979	0.0120984	8			2	0.0244658	0.0117513	10	0.0180644	0.00686893	5
A3MYDRAFT_0993	213	Uncharacterized protein conserved in cyanobacteria			0	0.0111588	0.000236411	5			3			0			0			0
A3MYDRAFT_0994	571	Uncharacterized flavoproteins	0.0225286	0.0116081	10	0.0232075	0.00805552	10	0.0219953	0.0102774	10	0.0181351	0.00876525	8	0.0192703	0.0145166	10	0.0202902	0.0114367	10
A3MYDRAFT_1003	248	Protein-disulfide isomerase	0.0110615	0.000925859	4	0.0232816	0.00708497	10	0.0185638	0.0132173	10			0	0.0258927	0.0101325	9	0.0146853	0.00824607	6
A3MYDRAFT_1004	201	ATP-dependent Clp protease, proteolytic subunit ClpP	0.0944318	0.0232613	10	0.0812391	0.01393	10	0.101869	0.0193121	10	0.0312731	0.0280076	4	0.0746209	0.0133006	10	0.0779893	0.0385134	10
A3MYDRAFT_1005	396	Selenocysteine lyase	0.0472912	0.0130203	10	0.0477628	0.00999815	10	0.0565912	0.0085183	10	0.0579834	0.0184153	10	0.0681062	0.0125026	10	0.0568713	0.0136093	10
A3MYDRAFT_1008	346	methylthioribose-1-phosphate isomerase (EC 5.3.1.23)	0.0114455	0.0039083	9	0.0110808	0.00479932	10	0.0130847	0.00515786	10	0.0155724	0.00705151	6	0.0118296	0.00378513	10	0.0191488	0.0121326	8
A3MYDRAFT_1013	514	SagB-type dehydrogenase domain			2	0.0111852	0.00321357	10	0.0097067	0.00499149	10			0	0.00797241	0.00281023	9	0.00814143	0.00252093	8
A3MYDRAFT_1014	306	ornithine carbamoyltransferase (EC 2.1.3.3)	0.102375	0.0132265	10	0.0781166	0.0245461	10	0.0843733	0.0201357	10	0.124895	0.0257339	10	0.1088	0.038229	10	0.129323	0.0352058	10
A3MYDRAFT_1015	537	Predicted dienelactone hydrolase			0	0.00543845	0.00190772	9	0.00436733	4.22752e-05	4			0	0.0068221	0.00305434	8			2
A3MYDRAFT_1016	130	hypothetical protein	0.0402989	0.0281256	8	0.0939638	0.0370917	10	0.162376	0.0651061	10			0	0.0398413	0.0165605	7	0.0449494	0.0390592	6
A3MYDRAFT_1017	270	Uncharacterized protein, putative amidase			1			3	0.00880544	0.00027307	7			0			2			0
A3MYDRAFT_1021	294	Universal stress protein UspA and related nucleotide-binding proteins	0.0619695	0.0318443	10	0.0408872	0.011292	10	0.0477661	0.0181059	10	0.0648345	0.0358359	9	0.116826	0.0312897	10	0.0835819	0.0216009	10
A3MYDRAFT_1025	1051	Cation/multidrug efflux pump	0.00308264	0.00102337	6	0.00353657	0.00117752	9	0.00374539	0.00108418	9			0			0			0
A3MYDRAFT_1027	701	chaperone protein DnaK	0.0151938	0.00815825	10	0.0190094	0.00805801	10	0.012787	0.00611615	10			2	0.0117225	0.0079782	8			0
A3MYDRAFT_1028	302	Type IV pilin PilA.	0.0198788	0.00959615	10	0.0237866	0.00816615	10	0.0157327	0.00727252	10			0	0.0239851	0.00815362	9	0.0145334	0.00514907	8
A3MYDRAFT_1029	327	Pyruvate/2-oxoglutarate dehydrogenase complex, dehydrogenase (E1) component, eukaryotic type, beta subunit	0.0999381	0.0249036	10	0.0756352	0.00469476	10	0.071967	0.0136256	10	0.0419086	0.0180836	10	0.0544454	0.00852817	10	0.0495393	0.0143605	10
A3MYDRAFT_1030	469	protein-export membrane protein, SecD/SecF family	0.0290578	0.0161339	10	0.021563	0.00829162	10	0.0178252	0.00554198	10			0			1			0
A3MYDRAFT_1031	330	protein translocase subunit secF	0.0116585	0.00446027	5	0.0072429	0.000156014	6	0.00717842	0.000198295	7			0			0			0
A3MYDRAFT_1033	59	hypothetical protein			2	0.0403771	0.000871972	7	0.0401894	0.00118112	6			0			2			0
A3MYDRAFT_1035	161	ADP-ribose pyrophosphatase			0			0			0			0	0.0137764	0.000961105	4			0
A3MYDRAFT_1041	493	amidophosphoribosyltransferase (EC 2.4.2.14)	0.0055194	0.000279104	8	0.00776583	0.0040014	10	0.00480415	0.000116931	9			0	0.0122356	0.00625607	10	0.0092369	0.00517729	9
A3MYDRAFT_1042	779	phosphoribosylformylglycinamidine synthase subunit II (EC 6.3.5.3)	0.0224007	0.0130027	10	0.0224428	0.00504433	10	0.02315	0.00886724	10	0.0178677	0.00579656	7	0.0389323	0.00901389	10	0.0336082	0.0117471	10
A3MYDRAFT_1055	656	acetyl-coenzyme A synthetase (EC 6.2.1.1)	0.0293741	0.0164002	10	0.0394005	0.0102883	10	0.0340075	0.015558	10	0.0143686	0.00729875	9	0.0490292	0.00867893	10	0.0331324	0.011571	10
A3MYDRAFT_1058	394	NADH dehydrogenase subunit D (EC 1.6.5.3)	0.176838	0.0249358	10	0.144628	0.0162176	10	0.142213	0.0255697	10	0.0258613	0.010239	10	0.054148	0.0226438	10	0.0281024	0.0165568	10
A3MYDRAFT_1061	1105	His Kinase A (phospho-acceptor) domain./Phytochrome region./Histidine kinase-, DNA gyrase B-, and HSP90-like ATPase./GAF domain.			3			3	0.00264623	0.00104239	4			0			0			0
A3MYDRAFT_1066	172	N-acetylglutamate synthase and related acetyltransferases	0.0184751	0.00647949	6	0.0211082	0.0114027	6	0.0160629	0.00537973	6			0			2			0
A3MYDRAFT_1071	424	Predicted ATPase (AAA+ superfamily)	0.0105548	0.00474325	6			1			2			0			2			0
A3MYDRAFT_1074	319	Predicted oxidoreductases (related to aryl-alcohol dehydrogenases)	0.0693807	0.0304284	10	0.0566634	0.0192475	10	0.0558322	0.0257946	10	0.0855802	0.0297393	10	0.0832461	0.0238292	10	0.0892087	0.0152302	10
A3MYDRAFT_1077	392	transaldolase (EC 2.2.1.2)	0.335759	0.0379736	10	0.231721	0.022409	10	0.260083	0.100054	10	1.07778	0.107879	10	0.400484	0.16254	10	0.904793	0.198765	10
A3MYDRAFT_1080	147	bacterial translation initiation factor 3 (bIF-3)			0	0.0509392	0.0230032	6			3			0			2			0
A3MYDRAFT_1082	642	ATPase components of ABC transporters with duplicated ATPase domains	0.00734143	0.00348344	7	0.00676117	0.00351266	6	0.0046996	0.00169419	4			0			1			0
A3MYDRAFT_1091	259	photosystem II S4 domain protein	0.018182	0.0101291	10	0.0212916	0.00436834	10	0.0165225	0.00565724	10	0.0200657	0.00666052	9	0.0349137	0.0162393	10	0.0237419	0.0096551	10
A3MYDRAFT_1092	173	hypothetical protein	0.0384187	0.0200679	9	0.0358753	0.0143727	10	0.0288789	0.0118535	10			0			3			2
A3MYDRAFT_1093	526	D-3-phosphoglycerate dehydrogenase (EC 1.1.1.95)	0.143423	0.0528601	10	0.12101	0.0210726	10	0.119127	0.0314524	10	0.0325079	0.01628	8	0.118149	0.0152472	10	0.0716803	0.0308448	10
A3MYDRAFT_1096	315	HEAT repeats.	0.0533521	0.0187314	10	0.070691	0.0145333	10	0.0647413	0.0147869	10			0	0.0335534	0.0131955	6			0
A3MYDRAFT_1103	104	Glutaredoxin, GrxC family	0.0261502	0.000975717	6	0.0231093	0.000488738	6	0.0228115	0.000748459	5			0			0			0
A3MYDRAFT_1104	206	von Willebrand factor type A domain.	0.0722562	0.0209618	10	0.0558106	0.0148608	10	0.0604399	0.0197717	10	0.0324252	0.00878093	8	0.0374617	0.013976	10	0.0425624	0.0193891	8
A3MYDRAFT_1106	317	asparaginase (EC 3.5.1.1)	0.0983066	0.0162455	10	0.082516	0.0138704	10	0.0938973	0.0189392	10	0.0685363	0.0174302	10	0.0902022	0.0164215	10	0.0636615	0.018482	10
A3MYDRAFT_1108	134	iojap-like ribosome-associated protein	0.0348409	0.0210249	10	0.0323265	0.00785879	10	0.0321025	0.0140632	10			0	0.0261667	0.00793921	9	0.0255926	0.00971007	9
A3MYDRAFT_1111	172	hypothetical protein	0.0382069	0.0244161	8	0.0433629	0.0186357	10	0.0349913	0.0178753	9	0.0371318	0.0100219	5	0.0165434	0.00671063	5			3
A3MYDRAFT_1112	296	hypothetical protein	0.0587729	0.030014	10	0.0542143	0.017564	10	0.0468927	0.0211593	9	0.0192169	0.0127861	9	0.0237438	0.0075911	10	0.0358911	0.0163782	9
A3MYDRAFT_1115	216	Protein of unknown function (DUF3318).	0.0252143	0.00739524	7	0.0286442	0.0145359	10	0.0194749	0.0115893	9			0	0.010284	0.000297895	4			0
A3MYDRAFT_1121	132	hypothetical protein	0.0592835	0.0136188	8	0.0492194	0.00949947	10	0.0414988	0.00840668	10			0			2			0
A3MYDRAFT_1123	741	Dynamin family.	0.00422539	0.00157994	7	0.00745651	0.00315996	10	0.00689626	0.00232672	6			0	0.00907482	0.0067312	9			3
A3MYDRAFT_1124	250	sucrose-6F-phosphate phosphohydrolase	0.0134096	0.00484651	9	0.0105473	0.00295576	10	0.0119467	0.00669857	8	0.0266978	0.0164532	5	0.0167118	0.00759877	10	0.0201864	0.0113319	7
A3MYDRAFT_1129	575	succinate dehydrogenase or fumarate reductase, flavoprotein subunitGram-negative/mitochondrial subgroup	0.028737	0.0124704	10	0.0142008	0.0053673	10	0.0269418	0.00846102	10	0.0299912	0.00771256	10	0.00873552	0.00542157	10	0.0138704	0.00569332	10
A3MYDRAFT_1131	680	Protein of unknown function (DUF1565)./S-layer homology domain.	0.00756699	0.00339595	8	0.0115583	0.00530572	10	0.00628395	0.00252524	9			0	0.01008	0.00524081	10			3
A3MYDRAFT_1138	592	ABC-type dipeptide transport system, periplasmic component	0.00719667	0.00320105	9	0.0122236	0.00453531	10	0.00768766	0.00360507	10			1	0.00778824	0.00318664	5			1
A3MYDRAFT_1148	307	Ribonuclease D	0.0198213	0.00666467	9	0.0281446	0.0118598	10	0.0132107	0.00579937	7	0.0260366	0.0117846	8	0.0315617	0.0112562	10	0.0238994	0.0128571	10
A3MYDRAFT_1149	348	3-deoxy-D-arabinoheptulosonate-7-phosphate synthase (EC 2.5.1.54)	0.0331738	0.0125591	9	0.0247136	0.0106201	10	0.0224474	0.0138304	10			2	0.0370688	0.0110809	10	0.0155251	0.00593785	7
A3MYDRAFT_1150	154	Protein of unknown function (DUF3464).	0.0503149	0.0148167	6	0.0414385	0.0175058	9	0.0195747	0.007351	7			0			1			0
A3MYDRAFT_1151	89	SSU ribosomal protein S15P	0.0513636	0.0156682	6	0.0592732	0.024696	10	0.0504216	0.0210021	9			0			2			0
A3MYDRAFT_1153	437	histidinol dehydrogenase	0.0502077	0.017267	10	0.0285585	0.0110393	10	0.0475354	0.0289568	10	0.0183283	0.0118187	5	0.0375494	0.0151349	10	0.0163635	0.00811118	8
A3MYDRAFT_1155	256	hydrolase, TatD family			0	0.00929194	0.000254276	4			1			0	0.0186671	0.00809147	4	0.0157195	0.00715665	7
A3MYDRAFT_1156	1103	DNA-directed RNA polymerase subunit beta (EC 2.7.7.6)	0.11475	0.0374325	10	0.124525	0.00974094	10	0.0974046	0.0236751	10	0.00959924	0.00865338	8	0.0988434	0.043854	10	0.00984891	0.00728352	9
A3MYDRAFT_1157	624	DNA-directed RNA polymerase gamma chain (EC 2.7.7.6)	0.0600127	0.0267065	10	0.0709204	0.0124913	10	0.0508276	0.0266856	10	0.00639035	0.00181966	5	0.0549603	0.0348389	10	0.00507299	0.00183349	7
A3MYDRAFT_1158	1358	DNA-directed RNA polymerase subunit beta' (EC 2.7.7.6)	0.0817923	0.014754	10	0.0904156	0.0140465	10	0.0695036	0.0150363	10	0.00883826	0.00810511	7	0.0630698	0.0242606	10	0.00786514	0.00432344	8
A3MYDRAFT_1164	120	Predicted enzyme related to lactoylglutathione lyase	0.0296824	0.0108771	6	0.0365745	0.0170423	7	0.0325165	0.0158031	6	0.0736129	0.0244612	9	0.0925519	0.026575	10	0.0936838	0.0367667	10
A3MYDRAFT_1165	383	Uncharacterized conserved protein	0.00711582	0.000424353	6	0.00625461	0.000166184	8	0.00611764	6.38518e-05	4			2	0.0079881	0.00394717	8	0.00994163	0.00554541	7
A3MYDRAFT_1167	230	uracil-DNA glycosylase, family 4	0.0142428	0.0053961	4	0.0177611	0.0087003	10	0.0130228	0.00498917	8			3	0.0245693	0.0138614	10	0.0241535	0.00830645	10
A3MYDRAFT_1169	391	sulfate adenylyltransferase (EC 2.7.7.4)	0.19478	0.0475812	10	0.218079	0.0181494	10	0.201024	0.0348911	10	0.348872	0.078087	10	0.227677	0.0246435	10	0.244025	0.0859556	10
A3MYDRAFT_1171	87	Uncharacterized protein conserved in bacteria	0.176508	0.0375702	10	0.239521	0.0333492	10	0.208045	0.0382951	10			3	0.133355	0.0518273	10	0.0928448	0.0334184	9
A3MYDRAFT_1174	253	Predicted proteasome-type protease	0.0312412	0.0142246	10	0.0312859	0.0044781	10	0.0262474	0.0111248	10	0.0237388	0.0105492	5	0.0434484	0.0139387	10	0.0306705	0.0120507	9
A3MYDRAFT_1176	363	Predicted dehydrogenases and related proteins	0.0728386	0.0181119	10	0.0408915	0.0107178	10	0.0552865	0.0279726	10	0.0905868	0.0313777	10	0.0461299	0.0235254	10	0.11519	0.0322435	10
A3MYDRAFT_1184	592	N-acetylmuramoyl-L-alanine amidase			2	0.016572	0.00571184	10	0.0103332	0.00547134	4			2	0.0212477	0.00582305	10	0.0102743	0.00540929	6
A3MYDRAFT_1193	406	geranylgeranyl reductase	0.0540349	0.0138117	10	0.0515293	0.0124001	10	0.0445875	0.010438	10	0.0121849	0.00417536	4	0.0243003	0.0147817	10	0.0136425	0.00750643	6
A3MYDRAFT_1194	476	Serine phosphatase RsbU, regulator of sigma subunit			0	0.00508322	0.000152354	4			1			0			1			0
A3MYDRAFT_1196	462	argininosuccinate lyase (EC 4.3.2.1)	0.0810184	0.0208186	10	0.0817429	0.0193024	10	0.0756675	0.0304353	10	0.0499813	0.0303236	10	0.110112	0.0138708	10	0.0881968	0.0294026	10
A3MYDRAFT_1199	552	N-acetylmuramoyl-L-alanine amidase	0.0551828	0.0141814	10	0.0463541	0.00989047	10	0.0357489	0.00582237	10	0.065234	0.011344	10	0.0525718	0.01917	10	0.0308794	0.0129031	10
A3MYDRAFT_1200	301	TPR repeat.	0.0170006	0.00865082	6	0.0559701	0.0162741	10	0.0530404	0.0049537	10	0.0582795	0.0410575	10	0.113082	0.0404288	10	0.185672	0.0547831	10
A3MYDRAFT_1202	609	hypothetical protein	0.00642186	0.00252981	5	0.00917533	0.00327157	9	0.00874028	0.00337778	8			3	0.028103	0.0110683	10	0.0185101	0.00774711	10
A3MYDRAFT_1205	296	Predicted hydrolases or acyltransferases (alpha/beta hydrolase superfamily)	0.0114945	0.00429599	8	0.00809762	0.000220895	8	0.00810187	0.000272507	8			0			3			1
A3MYDRAFT_1206	448	endopeptidase Clp ATP-binding regulatory subunit (clpX)			1			2	0.0053534	0.000210872	4			0			2			0
A3MYDRAFT_1207	227	ATP-dependent Clp protease proteolytic subunit ClpP (EC 3.4.21.92)	0.0433527	0.0164286	10	0.0495791	0.0106512	10	0.045091	0.0166778	10			3	0.0379118	0.0180037	10	0.0178567	0.00627808	8
A3MYDRAFT_1208	466	trigger factor	0.212124	0.0472862	10	0.210031	0.0310673	10	0.216654	0.0460004	10	0.0305051	0.00970176	6	0.178571	0.0270005	10	0.0848823	0.0371838	9
A3MYDRAFT_1209	344	aspartate-semialdehyde dehydrogenase (peptidoglycan organisms)	0.0418279	0.0105276	10	0.040474	0.00649497	10	0.033942	0.00672299	10	0.0555596	0.0168508	10	0.0629495	0.023748	10	0.089415	0.0423568	10
A3MYDRAFT_1210	295	dihydrodipicolinate synthase (EC 4.2.1.52)	0.0508515	0.0168059	10	0.0405981	0.0111876	10	0.0582283	0.0141358	10	0.0482539	0.01964	9	0.0719439	0.0106819	10	0.0744103	0.0132961	10
A3MYDRAFT_1211	585	conserved hypothetical protein	0.0191929	0.00792689	10	0.0142815	0.00791145	10	0.023024	0.0116901	10	0.00920548	0.00325747	7	0.00828218	0.00446285	9			0
A3MYDRAFT_1214	172	acetolactate synthase, small subunit (EC 2.2.1.6)	0.0372414	0.017858	10	0.0327233	0.0102678	9	0.0317809	0.0128287	7			0	0.0369804	0.0143466	10	0.0194144	0.00750856	5
A3MYDRAFT_1222	321	Predicted membrane protein	0.0232493	0.0112	7	0.0208039	0.00824321	10	0.020593	0.00876148	10			0			2			0
A3MYDRAFT_1223	197	Peroxiredoxin	0.168325	0.0451676	10	0.134156	0.0269287	10	0.119487	0.0291045	10	0.187207	0.0455967	10	0.227077	0.044137	10	0.167191	0.0342764	10
A3MYDRAFT_1226	383	Glycine/D-amino acid oxidases (deaminating)	0.0100619	0.00355033	7	0.0123895	0.00672803	9	0.015877	0.00919153	5	0.030954	0.0145206	10	0.0152903	0.00933048	10	0.0217141	0.0120482	10
A3MYDRAFT_1235	346	folate-binding protein YgfZ	0.0281517	0.0151684	9	0.039411	0.0169012	10	0.0240093	0.0127421	10	0.0720805	0.0274424	10	0.0508693	0.016396	10	0.0468429	0.021586	10
A3MYDRAFT_1240	497	uroporphyrin-III C-methyltransferase			1	0.00478933	9.64755e-05	8	0.00552395	0.00200181	6			1	0.00579906	0.00194219	7	0.00849581	0.00351719	6
A3MYDRAFT_1245	276	hypothetical protein	0.0209425	0.00974768	10	0.0436002	0.0113845	10	0.0366197	0.0174608	10	0.039715	0.0168356	10	0.0568168	0.0139546	10	0.0491739	0.0179883	10
A3MYDRAFT_1255	767	FOG: WD40 repeat	0.00536979	0.00349893	4	0.00311542	9.27606e-05	4	0.0045044	0.00259776	7			0			0			0
A3MYDRAFT_1257	254	Domain of Unknown Function (DUF928).	0.0649644	0.0377536	10	0.072123	0.0228178	10	0.0756072	0.0375881	10	0.249093	0.0499901	10	0.170289	0.10657	10	0.234495	0.045284	10
A3MYDRAFT_1268	234	transcriptional regulator, Crp/Fnr family	0.0331495	0.0169318	10	0.0441481	0.0170486	10	0.0317282	0.0135542	10	0.0386092	0.0192402	7	0.02637	0.0107739	10	0.0340744	0.0138645	10
A3MYDRAFT_1269	597	hypothetical protein	0.0130289	0.00460168	10	0.0219873	0.00762501	10	0.0255287	0.0148528	10			0	0.0123684	0.00650383	10			1
A3MYDRAFT_1270	550	hypothetical protein	0.00495258	0.000295791	6	0.00915163	0.00411731	8	0.00598259	0.00231204	5			0	0.00754211	0.00414099	7			2
A3MYDRAFT_1275	190	Predicted membrane protein			2	0.0127305	0.000361383	5			1			0			0			0
A3MYDRAFT_1280	110	Cytochrome c, mono- and diheme variants	0.0640638	0.0261015	8	0.125095	0.0661184	10	0.0885648	0.0289733	10			1	0.0696141	0.0206874	6	0.0331577	0.0104279	8
A3MYDRAFT_1281	136	plastocyanin	0.0564983	0.0258796	10	0.0554245	0.0457383	10	0.0561295	0.029284	10			2	0.0626639	0.0168876	10	0.0411296	0.0356487	8
A3MYDRAFT_1292	314	Undecaprenyl-diphosphatase (EC 3.6.1.27)			1			1			2			1	0.0070822	0.000483182	4			1
A3MYDRAFT_1295	249	Dioxygenases related to 2-nitropropane dioxygenase			1	0.0117689	0.00412522	9	0.0132719	0.00534774	5			0			0			0
A3MYDRAFT_1301	449	UDP-N-acetylmuramoyl-tripeptide--D-alanyl-D-alanine ligase (EC 6.3.2.10)	0.00900516	0.00471475	6	0.00675935	0.00288487	4	0.00666986	0.00255645	8			1	0.0112898	0.00415215	10	0.0113189	0.00776525	7
A3MYDRAFT_1305	265	Domain of Unknown Function (DUF928).	0.0104594	0.000606259	9	0.0162635	0.00696837	10	0.0110762	0.00418765	9	0.0123577	0.000368011	4	0.0387034	0.0136993	10	0.0253323	0.0103487	10
A3MYDRAFT_1306	935	Fibronectin type III domain./Domain of unknown function (DUF4114).			0			1			1			0	0.0044692	0.00264693	4	0.00266408	0.000179719	4
A3MYDRAFT_1318	200	Uncharacterized proteins involved in stress response, homologs of TerZ and putative cAMP-binding protein CABP1	0.0169959	0.0062895	8	0.0173145	0.014163	7	0.02343	0.0163921	8	0.0698841	0.0270706	10	0.0399174	0.0246843	10	0.0336944	0.0168459	10
A3MYDRAFT_1319	191	Uncharacterized proteins involved in stress response, homologs of TerZ and putative cAMP-binding protein CABP1	0.301358	0.135285	10	0.180823	0.0212801	10	0.28683	0.101384	10	0.740748	0.193206	10	0.23169	0.0842565	10	0.378544	0.0938921	10
A3MYDRAFT_1320	347	UDP-3-O-[3-hydroxymyristoyl] glucosamine N-acyltransferase (EC 2.3.1.191)			0	0.00689097	0.000166695	8			3			0	0.00747667	0.00263371	5			0
A3MYDRAFT_1321	344	UDP-3-O-[3-hydroxymyristoyl] glucosamine N-acyltransferase (EC 2.3.1.191)	0.0450466	0.0186523	10	0.0445797	0.0129487	10	0.0498427	0.0111811	10	0.0456955	0.02021	10	0.0478161	0.00964241	10	0.0421703	0.0190119	10
A3MYDRAFT_1324	449	NADPH-glutathione reductase (EC 1.8.1.7)	0.0727898	0.0303829	10	0.0520091	0.0128278	10	0.0680666	0.020139	10	0.105127	0.0268989	10	0.0644272	0.0147146	10	0.0958277	0.0213567	10
A3MYDRAFT_1328	198	Phosphopantetheine adenylyltransferase (EC 2.7.7.3)			1			1	0.0142702	0.00550705	5			0	0.0166547	0.00632106	4			0
A3MYDRAFT_1329	631	Outer membrane protein/protective antigen OMA87			0			0			0			0	0.00390709	3.93513e-05	4	0.00464967	0.0016976	4
A3MYDRAFT_1334	228	Methyltransferase small domain.	0.0138267	0.00429936	6	0.0156956	0.0084347	6	0.0155012	0.00597756	4			0	0.0176617	0.00912916	10			2
A3MYDRAFT_1336	736	Small-conductance mechanosensitive channel	0.0490105	0.0128141	10	0.0664116	0.0119372	10	0.0453237	0.00634667	10			0	0.0196201	0.0164196	8			2
A3MYDRAFT_1342	164	Rieske Fe-S protein	0.0437996	0.011756	10	0.0381775	0.0175367	10	0.0351904	0.021644	10	0.0504281	0.0304942	8	0.0623138	0.0262648	10	0.0672512	0.0391069	9
A3MYDRAFT_1345	433	homoserine dehydrogenase (EC 1.1.1.3)	0.0219855	0.00756117	8	0.0181867	0.00714489	10	0.0141766	0.00718245	10			0	0.028454	0.0149986	10	0.0196836	0.0103748	5
A3MYDRAFT_1347	419	methionine adenosyltransferase (EC 2.5.1.6)	0.119976	0.0122089	10	0.116227	0.0126489	10	0.116981	0.0134689	10	0.187998	0.0275479	10	0.146729	0.0228577	10	0.16031	0.018986	10
A3MYDRAFT_1348	244	TIGR00266 family protein	0.0412912	0.018989	10	0.0440823	0.0134116	10	0.0439458	0.0103307	10			0	0.0225462	0.0124664	7			2
A3MYDRAFT_1350	252	Protein of unknown function (DUF3747).	0.0110516	0.000561111	7	0.0190028	0.00651794	9	0.00939519	0.000244309	8			2	0.0280048	0.011739	9	0.0178481	0.00897386	8
A3MYDRAFT_1352	261	Short-chain dehydrogenases of various substrate specificities	0.0325782	0.00890812	8	0.0376135	0.0076999	10	0.0309299	0.00713976	10			0	0.0171335	0.0100832	7			1
A3MYDRAFT_1353	425	Uncharacterized protein conserved in bacteria	0.0473508	0.0146279	10	0.087899	0.0226874	10	0.0616001	0.0194827	10	0.012965	0.00442093	5	0.0464473	0.0126542	10	0.0240601	0.0151036	9
A3MYDRAFT_1365	298	hypothetical protein	0.0124325	0.00514192	6	0.0252599	0.0145669	10	0.0258858	0.014306	10	0.0427727	0.0110652	5	0.0243145	0.0114101	10	0.0387529	0.0188705	10
A3MYDRAFT_1366	177	hypothetical protein			1	0.0181366	0.00687234	6	0.013655	0.000560604	5			0	0.0184129	0.00621672	9			1
A3MYDRAFT_1373	382	Uncharacterized conserved protein (some members contain a von Willebrand factor type A (vWA) domain)	0.00727346	0.000427972	4			2			0			0			0			0
A3MYDRAFT_1377	292	Uncharacterized low-complexity proteins			0			0			0			0	0.00939919	0.00362156	6	0.0134782	0.00440297	10
A3MYDRAFT_1378	582	ABC-type multidrug transport system, ATPase and permease components	0.0056861	0.00194863	10	0.00452516	0.00123277	10	0.00490454	0.00166789	10			0			3			1
A3MYDRAFT_1382	538	putative hydrolase, CocE/NonD family	0.0240321	0.0185884	10	0.0165437	0.00534884	10	0.0311556	0.0105194	10	0.0362019	0.0225109	10	0.018965	0.0124069	10	0.0335021	0.0133521	10
A3MYDRAFT_1384	471	Methyltransferase domain.	0.00908833	0.00314347	7	0.00503684	0.00011406	6	0.00794745	0.00267923	5			0			0			0
A3MYDRAFT_1386	285	Methyltransferase domain.			2			1			1			0	0.00790411	0.000463005	5			1
A3MYDRAFT_1389	256	MjaII restriction endonuclease.	0.0158982	0.00933854	7	0.0199116	0.00790489	8	0.0150162	0.00681262	8			0	0.0120898	0.00481398	5			0
A3MYDRAFT_1390	540	bacterial peptide chain release factor 3 (bRF-3)	0.00598605	0.00190046	5	0.00560316	0.00233148	4	0.00552618	0.00218883	4			0			1			0
A3MYDRAFT_1392	267	hypothetical protein	0.0551533	0.0257126	10	0.074513	0.0106939	10	0.0593237	0.0269134	10			0	0.0742618	0.0267326	10	0.0330987	0.00973929	9
A3MYDRAFT_1414	281	TIGR02452 family protein	0.0215157	0.0158463	5	0.0230367	0.00764282	7	0.0167773	0.00821166	7			0	0.0295062	0.0195824	10	0.0301918	0.00970922	8
A3MYDRAFT_1421	145	conserved hypothetical protein, ribA/ribD-fused			0			0			0			1			2	0.0248138	0.0191608	8
A3MYDRAFT_1427	355	hypothetical protein	0.101088	0.0245524	10	0.0978199	0.0218897	10	0.0957953	0.017977	10	0.0695434	0.0426329	9	0.159129	0.0213018	10	0.121354	0.0345834	10
A3MYDRAFT_1432	530	SpoIID/LytB domain	0.00704649	0.00283663	6	0.0317911	0.00948358	10	0.0304466	0.0131802	10	0.0349942	0.013659	10	0.0515958	0.020539	10	0.0736765	0.0361437	10
A3MYDRAFT_1433	204	Aspartyl protease.			1			0	0.0146188	0.00560378	4			0			3			0
A3MYDRAFT_1434	403	Uncharacterized protein conserved in bacteria	0.00981472	0.00620233	4	0.0118574	0.00288649	9	0.0104879	0.00479588	5			1	0.0134487	0.00492255	8	0.0104148	0.00389987	7
A3MYDRAFT_1436	137	Universal stress protein UspA and related nucleotide-binding proteins	0.104814	0.0276074	10	0.0456926	0.0173486	10	0.0487878	0.0115772	10	0.111841	0.0614138	10	0.0475498	0.0183498	9	0.0952705	0.027712	10
A3MYDRAFT_1437	401	phosphoglycerate kinase (EC 2.7.2.3)	0.435153	0.151195	10	0.370804	0.0657422	10	0.390154	0.117126	10	1.20047	0.189801	10	0.534039	0.197185	10	0.905583	0.207394	10
A3MYDRAFT_1440	608	threonyl-tRNA synthetase	0.0330198	0.0123992	10	0.0471612	0.0105775	10	0.0378316	0.0131223	10			0	0.036743	0.0182852	8			2
A3MYDRAFT_1445	176	molybdopterin adenylyltransferase (EC 2.7.7.75)	0.03121	0.0124149	10	0.0341586	0.011855	10	0.0364575	0.0141129	10	0.0628419	0.0162901	10	0.0434742	0.0108117	10	0.0329794	0.0115078	10
A3MYDRAFT_1451	129	ribosome-binding factor A	0.0858453	0.0356838	9	0.0800884	0.0203113	10	0.0963441	0.0317915	10			3	0.0595185	0.0273098	10	0.0543467	0.0250932	8
A3MYDRAFT_1452	524	Beta-glucosidase-related glycosidases			0	0.00528512	0.00174957	6			1			0	0.00670848	0.00232458	5			2
A3MYDRAFT_1453	82	Domain of unknown function (DUF4327).			1	0.0287482	0.000316264	6	0.0292034	0.000981904	4			0			2			0
A3MYDRAFT_1454	116	hypothetical protein	0.0470116	0.0226117	6	0.0541022	0.0224502	8	0.0456486	0.0276673	8			0	0.0944252	0.011846	6	0.0480571	0.0336687	4
A3MYDRAFT_1456	220	Sua5/YciO/YrdC/YwlC family protein	0.024815	0.0126754	10	0.0240771	0.00895731	10	0.0270029	0.0161215	10	0.0424006	0.0113283	10	0.0401513	0.0234497	10	0.0411666	0.0200642	10
A3MYDRAFT_1457	403	TIGR00299 family protein	0.0116453	0.00317099	7			2	0.0109034	0.0070801	7			3	0.0129459	0.00692745	9	0.0129191	0.00528012	6
A3MYDRAFT_1459	218	Methylase involved in ubiquinone/menaquinone biosynthesis	0.0154447	0.00546127	4			0			0			0	0.0123422	0.00415076	5			0
A3MYDRAFT_1462	257	1-(5-phosphoribosyl)-5-[(5-phosphoribosylamino)methylideneamino] imidazole-4-carboxamide isomerase (EC 5.3.1.16)	0.0148894	0.00750307	7	0.0235592	0.0120086	9	0.0209095	0.0156571	7			3	0.0190235	0.0128367	7	0.0195112	0.0114569	7
A3MYDRAFT_1463	292	hypothetical protein	0.01197	0.00454805	7			0			3			0			3			0
A3MYDRAFT_1465	157	hypothetical protein	0.0176123	0.000973964	10	0.0393512	0.0185477	10	0.0394393	0.0207553	8			0	0.0231128	0.0115378	10	0.015735	0.00108081	8
A3MYDRAFT_1482	676	translation elongation factor 2 (EF-2/EF-G)	0.0637175	0.0283027	10	0.0441692	0.0158352	10	0.0543166	0.0239163	10	0.0915272	0.0306106	10	0.0774522	0.0170027	10	0.112916	0.0268689	10
A3MYDRAFT_1485	443	Fructose-2,6-bisphosphatase	0.0777839	0.0260945	10	0.0832365	0.0102811	10	0.0643341	0.0215562	10	0.0904107	0.0336446	10	0.112487	0.0127676	10	0.131406	0.0405116	10
A3MYDRAFT_1490	704	TIGR00300 family protein	0.0599511	0.0226916	10	0.0388009	0.00562771	10	0.0445568	0.0139312	10	0.00699768	0.0027641	4	0.0138076	0.0103183	10	0.00571046	0.00260448	7
A3MYDRAFT_1491	520	circadian clock protein KaiC	0.0106405	0.00447811	7	0.00459929	9.70971e-05	6	0.00813075	0.00447699	9			0			0			0
A3MYDRAFT_1492	100	circadian clock protein KaiB			3			2	0.0243145	0.000864274	5			0			2			1
A3MYDRAFT_1493	302	KaiA domain.			0	0.00783788	0.000159298	5			2			0			2			0
A3MYDRAFT_1501	804	Predicted bile acid beta-glucosidase	0.0178575	0.0041194	10	0.0158572	0.00461436	10	0.018294	0.00652302	10	0.0238516	0.0120012	9	0.0255981	0.00309636	10	0.021242	0.0069916	10
A3MYDRAFT_1503	115	Phage Tail Collar Domain.	0.0291764	0.0095045	9	0.0334477	0.0148859	10	0.037506	0.013921	10			0	0.0661091	0.0246466	6	0.0446871	0.0185196	6
A3MYDRAFT_1505	303	putative urate catabolism protein	0.0532613	0.0167974	10	0.0515957	0.0112917	10	0.0392601	0.0200137	10	0.0725551	0.0320537	9	0.0589926	0.0193034	10	0.0575735	0.0206056	10
A3MYDRAFT_1511	388	Uncharacterized protein conserved in bacteria			3	0.00623584	0.000144575	4			2			0			1			0
A3MYDRAFT_1512	198	CpeT/CpcT family (DUF1001).	0.0359661	0.0096832	8	0.0289866	0.0114802	10	0.0271356	0.0113592	7	0.0643493	0.0280522	10	0.0368506	0.0130273	10	0.0622279	0.0278914	10
A3MYDRAFT_1513	144	Peroxiredoxin	0.322743	0.0871701	10	0.273769	0.0536664	10	0.282062	0.0648326	10	0.491607	0.101591	10	0.385817	0.0859594	10	0.385789	0.0850896	10
A3MYDRAFT_1515	384	Serine-pyruvate aminotransferase/archaeal aspartate aminotransferase	0.251659	0.0501438	10	0.160104	0.0162759	10	0.22317	0.0615856	10	0.420031	0.0570863	10	0.313013	0.0657414	10	0.353723	0.0534766	10
A3MYDRAFT_1516	86	hypothetical protein	0.0321582	0.00167991	5			3	0.0275301	0.000715881	8			0			1			0
A3MYDRAFT_1517	294	indole-3-glycerol phosphate synthase (EC 4.1.1.48)			1	0.0100495	0.00403475	4			1			0			1			0
A3MYDRAFT_1518	475	dihydrolipoamide dehydrogenase	0.188662	0.0364905	10	0.160278	0.0177191	10	0.175815	0.0401631	10	0.296327	0.0725414	10	0.201541	0.0340922	10	0.200066	0.0241055	10
A3MYDRAFT_1520	190	hypothetical protein	0.014344	0.000855406	6	0.0126833	0.000370847	6	0.012554	0.000464915	5			0			2			0
A3MYDRAFT_1521	714	glycyl-tRNA synthetase beta chain (EC 6.1.1.14)	0.0946648	0.0183798	10	0.0877665	0.0105497	10	0.0800741	0.0263111	10	0.0154206	0.0102601	6	0.0750605	0.0315316	10	0.0231054	0.0120822	8
A3MYDRAFT_1526	339	daunorubicin resistance ABC transporter ATP-binding subunit	0.0275993	0.00939329	9	0.0331597	0.00762047	10	0.02796	0.0181951	10			0			1			0
A3MYDRAFT_1527	346	hypothetical protein	0.0432546	0.0175383	10	0.0348392	0.0123979	10	0.0379681	0.0106782	10	0.0818341	0.0402416	10	0.0595414	0.0188238	10	0.0857674	0.0304874	10
A3MYDRAFT_1528	342	dihydroorotase (EC 3.5.2.3)	0.104963	0.0368197	10	0.0834633	0.00998219	10	0.0941698	0.0230887	10	0.163027	0.0536064	10	0.0820318	0.0215042	10	0.0895231	0.0257722	10
A3MYDRAFT_1536	222	methionine-S-sulfoxide reductase	0.0477998	0.0171368	10	0.0387785	0.0158184	10	0.0398264	0.00916045	10	0.0440205	0.0235189	7	0.0627817	0.0155677	10	0.0588293	0.0230572	10
A3MYDRAFT_1539	449	tRNA:m(5)U-54 methyltransferase			3	0.00532808	0.000101318	5			2			0	0.00660222	0.00232969	6			1
A3MYDRAFT_1544	603	ABC-type multidrug transport system, ATPase and permease components	0.00519969	0.00193852	7	0.00397495	0.000108433	8	0.00393646	0.000131508	5			0			1			0
A3MYDRAFT_1545	334	Uncharacterized protein conserved in bacteria	0.0147897	0.00628644	10	0.0122033	0.00676382	10	0.0135749	0.0061615	10	0.0231425	0.00723694	10	0.0136961	0.00298999	10	0.0209296	0.00697089	10
A3MYDRAFT_1549	1090	Methyl-accepting chemotaxis protein	0.0119536	0.00201436	10	0.0149931	0.00300829	10	0.0135172	0.00346787	10			1	0.00799502	0.00123313	10	0.00512293	0.00179643	6
A3MYDRAFT_1550	177	Chemotaxis signal transduction protein	0.0156071	0.00103699	4			3			2			0	0.0292043	0.0158293	6			1
A3MYDRAFT_1553	572	hypothetical protein	0.0905811	0.0298473	10	0.108211	0.00937874	10	0.118848	0.0173081	10			2	0.0159314	0.0129575	10	0.00544064	0.00196831	7
A3MYDRAFT_1556	105	hypothetical protein			0	0.0224333	0.000271852	5			2			0			0			0
A3MYDRAFT_1561	229	hypothetical protein			0			3			0			0	0.00973447	0.000585239	5			1
A3MYDRAFT_1565	178	DNA-binding ferritin-like protein (oxidative damage protectant)	0.0856807	0.0177971	10	0.0950155	0.0384333	10	0.073425	0.0158343	10	0.21064	0.0395486	10	0.138949	0.0578284	10	0.143552	0.0385332	10
A3MYDRAFT_1569	213	Nitroreductase	0.250354	0.0473221	10	0.206861	0.0419412	10	0.233516	0.0479378	10	0.365404	0.0810168	10	0.29978	0.0668533	10	0.320182	0.055559	10
A3MYDRAFT_1571	321	V8-like Glu-specific endopeptidase			0			0			0			0	0.00916691	0.00386608	8	0.0176367	0.0133925	5
A3MYDRAFT_1572	1108	Uncharacterized protein conserved in bacteria			0			1			0			0	0.00616632	0.0030157	5			1
A3MYDRAFT_1574	104	uncharacterized cyanobacterial protein, TIGR03792 family	0.0623157	0.0387659	10	0.0389098	0.0191892	6	0.0518094	0.0297608	9	0.159571	0.0656937	10	0.0922968	0.0483378	10	0.140511	0.0311503	10
A3MYDRAFT_1585	435	Uncharacterized protein with SCP/PR1 domains	0.0154615	0.0111809	10	0.0171301	0.00549345	10	0.0165074	0.00596638	10	0.0155149	0.0126401	5	0.0236718	0.0128925	10	0.0279646	0.0123838	10
A3MYDRAFT_1586	177	hypothetical protein	0.0216526	0.00792199	7	0.0190592	0.00757235	5	0.0217283	0.0118727	8			0			0			0
A3MYDRAFT_1588	512	IMP cyclohydrolase (EC 3.5.4.10)/phosphoribosylaminoimidazolecarboxamide formyltransferase (EC 2.1.2.3)	0.0153604	0.00735899	10	0.0233676	0.00800073	10	0.0166576	0.0067472	10	0.0116027	0.00761002	5	0.0377095	0.00922524	10	0.0161947	0.00884081	10
A3MYDRAFT_1589	72	hypothetical protein	0.332618	0.105251	10	0.288443	0.179465	10	0.431451	0.110516	10	0.513371	0.318998	10	0.438745	0.202802	10	0.548416	0.271192	10
A3MYDRAFT_1593	495	cysteinyl-tRNA synthetase (EC 6.1.1.16)	0.0124881	0.0104095	4	0.00783269	0.0024845	8	0.00631178	0.00381325	6			2	0.00769279	0.00326536	7	0.0137503	0.00674412	9
A3MYDRAFT_1594	357	Putative GTPases (G3E family)	0.0154743	0.00826843	10	0.0409335	0.00940201	10	0.0232536	0.0101781	10			2	0.0365774	0.00686825	10	0.0136255	0.00659053	8
A3MYDRAFT_1597	438	hypothetical protein			3			0	0.0080043	0.00528347	4			0			1			2
A3MYDRAFT_1600	238	Cell wall-associated hydrolases (invasion-associated proteins)			1	0.0119818	0.00420384	5			2			1	0.0107376	0.00368332	7	0.0165603	0.00797969	5
A3MYDRAFT_1603	301	Transglutaminase-like enzymes, putative cysteine proteases			0			1			1			3	0.00788307	0.000505246	6			2
A3MYDRAFT_1611	691	Tfp pilus assembly protein PilF	0.155981	0.04509	10	0.138578	0.00834675	10	0.134602	0.0219489	10	0.0121851	0.00308809	10	0.112101	0.0456005	10	0.0260325	0.0130047	10
A3MYDRAFT_1615	299	hypothetical protein	0.0170714	0.00590982	8	0.0271093	0.0101928	10	0.0207176	0.0102597	8			3	0.0358302	0.00863524	8	0.0236334	0.0209836	5
A3MYDRAFT_1616	331	hypothetical protein			3	0.00718947	0.000156373	7			1			2			1	0.0106958	0.00371699	7
A3MYDRAFT_1617	316	Glycosyltransferase family 10 (fucosyltransferase).	0.0181621	0.0128328	5	0.00983685	0.00352787	10	0.0162437	0.0054689	6			0	0.0272885	0.0123305	6			1
A3MYDRAFT_1620	597	GTP-binding protein TypA/BipA	0.0129093	0.00622731	7	0.0128436	0.00701083	10	0.0104271	0.0083003	4			3	0.0154395	0.0091911	10	0.0143173	0.0161086	7
A3MYDRAFT_1622	473	small GTP-binding protein domain	0.00573793	0.000313002	4			3			3			0			0			0
A3MYDRAFT_1625	109	Cupin domain.	0.0256832	0.00166944	5	0.0218376	0.000439893	8	0.0218926	0.000792547	8			2	0.0394716	0.0127643	9	0.0341469	0.0128365	8
A3MYDRAFT_1628	2069	Calx-beta domain./Metallo-peptidase family M12B Reprolysin-like./Subtilase family./Domain of unknown function (DUF4114).	0.0281974	0.00519065	10	0.0278672	0.00747007	10	0.0284455	0.00514153	10	0.0596312	0.0124155	10	0.0412371	0.0173987	10	0.0758289	0.0170964	10
A3MYDRAFT_1629	253	Parvulin-like peptidyl-prolyl isomerase	0.0338902	0.0154117	8	0.0256175	0.0101541	10	0.0289924	0.0131945	10			0	0.0319089	0.00802009	6			2
A3MYDRAFT_1632	649	chaperone protein DnaK	0.236212	0.0267976	10	0.26997	0.0337797	10	0.213233	0.0441859	10	0.339222	0.0328879	10	0.416027	0.0456448	10	0.371573	0.0904483	10
A3MYDRAFT_1633	130	Protein of unknown function (DUF2996).	0.165156	0.0322724	10	0.16613	0.0421284	10	0.133379	0.0348133	10	0.105704	0.0370216	10	0.19808	0.0518484	10	0.102973	0.070781	10
A3MYDRAFT_1634	91	molybdopterin synthase subunit MoaD (EC 2.8.1.12)	0.0343511	0.00979134	7	0.0479912	0.0220148	5	0.040347	0.0257512	9	0.110333	0.0713466	9	0.0625338	0.0322945	10	0.110077	0.0870196	10
A3MYDRAFT_1635	434	L-threonine synthase (EC 4.2.3.1)	0.0586237	0.0271766	10	0.184311	0.0937178	10	0.0610536	0.0203413	10	0.0637634	0.0430323	10	0.235636	0.146638	10	0.122411	0.110564	10
A3MYDRAFT_1636	356	Mg-protoporphyrin IX monomethyl ester (oxidative) cyclase (EC 1.14.13.81)	0.0151357	0.00781901	9	0.021556	0.00701737	10	0.0135724	0.00938893	9			0	0.0104757	0.00453165	6	0.00838771	0.00152762	4
A3MYDRAFT_1647	264	tryptophan synthase, alpha chain (EC 4.2.1.20)	0.0414966	0.0186241	9	0.0180843	0.00628667	9	0.0261592	0.0115466	10			3	0.0203824	0.00910596	10	0.0255711	0.00937476	9
A3MYDRAFT_1653	381	Opacity protein and related surface antigens	0.013805	0.0024861	10	0.00985267	0.00473666	9	0.00700444	0.00232145	9	0.0130689	0.00469016	6	0.00603	0.000415825	7	0.00770219	0.00316383	5
A3MYDRAFT_1663	246	Domain of Unknown Function (DUF928).			0	0.0184479	0.00948882	10			2			0	0.0583317	0.0223646	10	0.0169795	0.0127338	10
A3MYDRAFT_1668	684	glycogen debranching enzyme, archaeal type, putative			3	0.00490012	0.00188673	5	0.00354362	0.000137489	5			0			3			2
A3MYDRAFT_1669	279	formamidopyrimidine-DNA glycosylase (fpg)			0			2			2			2	0.00947509	0.00344431	5	0.0142388	0.0112498	6
A3MYDRAFT_1670	110	Photosystem I reaction centre subunit IV / PsaE.	1.38735	0.397266	10	1.14491	0.178198	10	1.07896	0.263386	10	0.0944634	0.0691642	9	0.502447	0.118042	10	0.337463	0.137102	10
A3MYDRAFT_1674	431	enolase (EC 4.2.1.11)	0.135243	0.0184758	10	0.0891905	0.0149723	10	0.105805	0.0241146	10	0.109122	0.0249954	10	0.117755	0.0226813	10	0.122086	0.0326923	10
A3MYDRAFT_1676	205	SOS-response transcriptional repressor, LexA			3	0.0312777	0.00856518	9	0.0233479	0.0115847	8			0	0.0220598	0.019042	10			2
A3MYDRAFT_1678	205	Uncharacterized protein conserved in cyanobacteria			3			3			2			2	0.0126921	0.00456686	8	0.0145961	0.00576757	5
A3MYDRAFT_1682	875	ATP-dependent chaperone ClpB	0.00910833	0.00727762	8	0.00281643	2.25421e-05	4	0.00579954	0.00361806	7			3			0			1
A3MYDRAFT_1685	94	hypothetical protein			3			0	0.0253666	0.000775766	5			0			2			2
A3MYDRAFT_1689	217	DnaJ-class molecular chaperone with C-terminal Zn finger domain			1	0.0156315	0.00840096	7	0.0145638	0.00539335	6			0			2			0
A3MYDRAFT_1693	881	alanyl-tRNA synthetase (EC 6.1.1.7)	0.0102523	0.0034586	10	0.00870175	0.00398586	10	0.0080232	0.00416635	9	0.0055104	0.00225108	5	0.00973313	0.00377963	9	0.00460662	0.0017659	8
A3MYDRAFT_1698	283	Predicted transcriptional regulator with C-terminal CBS domains			2	0.0084793	0.000238812	7	0.0113744	0.00458198	6			0			3			0
A3MYDRAFT_1700	457	Predicted sensor protein/domain	0.0915346	0.0430414	10	0.0729393	0.0145729	10	0.0569235	0.0238537	10	0.0557587	0.0313428	9	0.112341	0.0196095	10	0.0777446	0.0308193	10
A3MYDRAFT_1701	213	Uncharacterized low-complexity proteins	0.0394224	0.0174435	10	0.0360237	0.00708859	10	0.0537646	0.0127337	10	0.0533841	0.0215334	8	0.0486342	0.0114297	10	0.0539612	0.0151668	10
A3MYDRAFT_1702	165	hypothetical protein	0.0250322	0.00901577	4	0.0178589	0.00651292	9	0.019378	0.00796342	6	0.0375998	0.0160838	7	0.0266853	0.0110345	10	0.0427994	0.0169672	10
A3MYDRAFT_1703	305	methyltransferase, FkbM family	0.0101307	0.00298378	7	0.0122221	0.00557631	9	0.0096712	0.00346006	8			0	0.00835971	0.00281843	6			0
A3MYDRAFT_1710	544	Phosphoglucomutase	0.0933984	0.00816808	10	0.0749644	0.00912992	10	0.0742576	0.0269045	10	0.318056	0.0430716	10	0.158198	0.0390382	10	0.255586	0.079084	10
A3MYDRAFT_1713	188	prepilin-type N-terminal cleavage/methylation domain	0.0412925	0.0154808	10	0.023089	0.0119701	10	0.0327935	0.0176175	10	0.0342651	0.0105524	10	0.0206537	0.00800358	10	0.0248231	0.0118361	8
A3MYDRAFT_1714	445	Methyltransferase domain.	0.0250827	0.0112249	9	0.0284979	0.00857402	10	0.0240493	0.0102913	10			3	0.0452498	0.0182866	10	0.00970837	0.00384794	8
A3MYDRAFT_1715	537	sodium/proton antiporter, CPA1 family (TC 2.A.36)			3	0.00821707	0.00390186	7	0.00660981	0.00261025	4			0			0			0
A3MYDRAFT_1716	497	aspartyl/glutamyl-tRNA(Asn/Gln) amidotransferase subunit B (EC 6.3.5.-)	0.0461272	0.0102968	10	0.0960325	0.0108205	10	0.051171	0.0182127	10	0.0202729	0.00753626	9	0.0777869	0.0313128	10	0.0284818	0.0104587	10
A3MYDRAFT_1719	485	leucyl aminopeptidase (EC:3.4.11.1). Metallo peptidase. MEROPS family M17	0.138293	0.0466115	10	0.122166	0.0231665	10	0.112226	0.035038	10	0.112255	0.0440082	10	0.196306	0.0162244	10	0.17914	0.0197776	10
A3MYDRAFT_1723	282	Domain of unknown function (DUF3598).	0.012241	0.00445839	7	0.0153973	0.00699737	10	0.0166548	0.0058246	5			3	0.00986698	0.00313532	9	0.00882379	0.000698175	6
A3MYDRAFT_1727	195	phycobilin lyase, CpcS-I subunit	0.0283709	0.0151545	9	0.0430083	0.0118484	10	0.0292404	0.00986244	10			3	0.0350183	0.00797287	10	0.0250664	0.0120923	9
A3MYDRAFT_1728	259	Nucleoside-diphosphate-sugar epimerases	0.0423154	0.0107084	10	0.0443907	0.0146211	10	0.0476442	0.0134709	10	0.0693114	0.0331525	6	0.0691177	0.0143997	10	0.0749757	0.017238	10
A3MYDRAFT_1733	151	phospholipid-binding protein, PBP family	0.0180492	0.00138826	4			0			0	0.0434126	0.0159751	8	0.0151328	0.00102818	5	0.0230424	0.0106463	8
A3MYDRAFT_1743	138	Domain of unknown function (DUF4278).	0.03416	0.0101582	10	0.0292333	0.0139349	6	0.0293247	0.0139851	10			1			3	0.0241075	0.00967324	6
A3MYDRAFT_1747	398	FOG: HEAT repeat	0.00879897	0.00338966	7	0.00783121	0.00288508	10	0.00677454	0.00212116	8			0			0			0
A3MYDRAFT_1748	137	hypothetical protein			3	0.0227913	0.00854272	10	0.0208331	0.00707493	10			0	0.0193427	0.00765935	5			0
A3MYDRAFT_1755	452	Cytosine deaminase and related metal-dependent hydrolases	0.0134967	0.00772081	10	0.011939	0.00667198	9	0.0158073	0.0106957	10	0.0608208	0.0185592	10	0.0204318	0.0124935	10	0.0389006	0.0182781	10
A3MYDRAFT_1760	212	Fructose-2,6-bisphosphatase	0.065012	0.0352535	10	0.0647042	0.0129866	10	0.0774912	0.0179423	10	0.0949752	0.0460267	10	0.106236	0.0226727	10	0.100806	0.0262131	10
A3MYDRAFT_1776	166	3-hydroxyacyl-[acyl-carrier-protein] dehydratase (EC 4.2.1.-)	0.0378764	0.0130165	7	0.0332749	0.00715414	10	0.0267559	0.013658	8			0			2			0
A3MYDRAFT_1777	927	Uncharacterized protein conserved in bacteria			0	0.00443335	0.00121043	7			0			1	0.0103201	0.00523684	8	0.00890778	0.00360032	10
A3MYDRAFT_1779	641	Dipeptidyl aminopeptidases/acylaminoacyl-peptidases	0.0611492	0.0129965	10	0.0421608	0.0125062	10	0.0441515	0.0235061	10	0.134696	0.0235748	10	0.0947142	0.0275408	10	0.114277	0.0362315	10
A3MYDRAFT_1785	302	malonyl CoA-acyl carrier protein transacylase	0.0201688	0.00936141	9	0.0186475	0.00818913	9	0.0185438	0.0119124	9	0.0380597	0.0186802	10	0.0505109	0.0131149	10	0.0446225	0.0169171	9
A3MYDRAFT_1786	376	Uncharacterized conserved protein	0.00700841	0.000281344	4			3			0			1			3	0.0103526	0.0039021	4
A3MYDRAFT_1787	334	3-oxoacyl-[acyl-carrier-protein] synthase III (EC 2.3.1.41)	0.0082133	0.000687464	4	0.00730477	0.000173194	4			3			0			2	0.00954668	0.00295455	9
A3MYDRAFT_1788	354	phosphate:acyl-[acyl carrier protein] acyltransferase	0.0257285	0.015193	8	0.0316535	0.0138638	10	0.0200644	0.0130676	9			1	0.0314545	0.00800255	10	0.0161493	0.00614052	6
A3MYDRAFT_1789	613	Uncharacterized protein conserved in bacteria			2	0.00563342	0.00205086	9			1			1	0.00485386	0.00195684	7			3
A3MYDRAFT_1790	641	Methyl-accepting chemotaxis protein	0.00679153	0.00370056	7	0.0041842	0.00130733	9	0.00505726	0.00182771	8			0			3			0
A3MYDRAFT_1792	359	Cellulase M and related proteins	0.0239363	0.0116635	10	0.023457	0.00587954	10	0.0199513	0.0044866	10	0.027094	0.00746785	10	0.0484538	0.0168987	10	0.0375052	0.0168953	10
A3MYDRAFT_1794	166	Putative heme iron utilization protein	0.0229166	0.00908641	5	0.0145761	0.0003122	4			3			3	0.0134615	0.000785655	7	0.0220864	0.00819803	7
A3MYDRAFT_1797	82	hypothetical protein	0.0418011	0.0231862	8	0.0395939	0.0156147	6	0.0466957	0.0164253	5			0	0.0487014	0.0240423	5			3
A3MYDRAFT_1798	190	Uncharacterized protein conserved in bacteria			1			1			1			0	0.0156059	0.00538578	6	0.0130455	0.000955466	7
A3MYDRAFT_1800	1102	Right handed beta helix region.			0			1			0	0.00421435	0.00140481	5			2	0.00430602	0.00148272	5
A3MYDRAFT_1802	987	Right handed beta helix region.			0	0.00396801	0.00190678	6			0			0			1			3
A3MYDRAFT_1806	411	Methylase involved in ubiquinone/menaquinone biosynthesis	0.00845444	0.002997	7	0.0190907	0.00946013	10	0.0129129	0.00889012	8			3	0.033676	0.0103456	10	0.0194787	0.0120492	7
A3MYDRAFT_1808	327	L-lactate dehydrogenase			2	0.00736317	0.000214683	4	0.01462	0.00589241	4			0			0			0
A3MYDRAFT_1810	259	von Willebrand factor type A domain.	0.0519789	0.0253925	9	0.0425949	0.0233756	10	0.0340063	0.0176685	10			0	0.0464329	0.0239765	10	0.0304403	0.0138813	9
A3MYDRAFT_1812	721	polyphosphate kinase 1	0.00647602	0.00361243	4	0.00406836	0.0015254	9			3			0			1			0
A3MYDRAFT_1813	502	3-octaprenyl-4hydroxybenzoate decarboxylase (EC 4.1.1.-)	0.0128614	0.00468082	6	0.0165679	0.00951591	10	0.0114618	0.0070904	7			0	0.00772751	0.00364709	8			3
A3MYDRAFT_1821	127	Response regulators consisting of a CheY-like receiver domain and a winged-helix DNA-binding domain	0.0220179	0.00143009	4	0.0294698	0.0100609	9	0.0317596	0.0150999	10			0	0.0349841	0.0174416	7	0.0326092	0.0133841	7
A3MYDRAFT_1823	352	ABC-type Fe3+ transport system, periplasmic component	0.00785972	0.000395636	8	0.131195	0.0470486	10	0.0315009	0.0197701	10	0.0226814	0.00875939	7	0.0741731	0.02931	10	0.0595637	0.0237531	10
A3MYDRAFT_1825	395	Cysteine sulfinate desulfinase/cysteine desulfurase and related enzymes	0.00958403	0.00398418	8	0.0074356	0.00260704	9	0.00605697	0.000210457	8			0	0.00684175	0.00229658	5			2
A3MYDRAFT_1826	247	Domain of unknown function (DUF1995).	0.0233388	0.014416	9	0.0242262	0.00934824	10	0.0269669	0.00775126	10	0.0210675	0.00767001	8	0.0347079	0.013117	10	0.0247093	0.0111211	10
A3MYDRAFT_1827	297	ABC-type multidrug transport system, permease component	0.023062	0.00882341	8	0.0185936	0.00770043	10	0.0190826	0.00905719	10			0			0			0
A3MYDRAFT_1828	396	Predicted periplasmic or secreted lipoprotein	0.0839883	0.0247035	10	0.0846083	0.0190182	10	0.0786579	0.0151727	10	0.0123467	0.00404715	4	0.0403339	0.0158257	10	0.0271032	0.0159323	10
A3MYDRAFT_1836	220	Predicted O-methyltransferase	0.0146895	0.00573018	5	0.02299	0.00681766	8	0.0138585	0.00516914	7			0	0.017686	0.00527249	4	0.0129196	0.00184859	4
A3MYDRAFT_1837	295	Transcriptional regulator/sugar kinase			3	0.0103166	0.00384858	7			3			3	0.0123659	0.00376148	10	0.0126436	0.00558422	8
A3MYDRAFT_1838	249	Methylase involved in ubiquinone/menaquinone biosynthesis			1			0			1			0	0.00957417	0.000401997	5	0.0104568	0.000426413	4
A3MYDRAFT_1840	291	Predicted nucleoside-diphosphate-sugar epimerases	0.0141172	0.00696667	8	0.0155305	0.0077955	10	0.012226	0.0067477	10			0	0.00906837	0.00322136	5			0
A3MYDRAFT_1841	309	Nucleoside-diphosphate-sugar epimerases	0.13877	0.0353635	10	0.124204	0.019962	10	0.137987	0.033766	10	0.139032	0.0360226	10	0.137622	0.0130765	10	0.164269	0.0636595	10
A3MYDRAFT_1842	700	Uncharacterized protein conserved in bacteria			1	0.00543511	0.00188087	5			1			3	0.00496008	0.00197993	4			1
A3MYDRAFT_1843	193	Uncharacterized protein conserved in bacteria			1	0.0276379	0.010618	8	0.0244797	0.0105002	9			0	0.0305031	0.0223938	8			3
A3MYDRAFT_1844	114	Uncharacterized conserved protein			0			1			1			0	0.0280611	0.0115804	5			3
A3MYDRAFT_1855	238	PEP-CTERM protein sorting domain	0.181512	0.0274808	10	0.12442	0.0262504	10	0.168746	0.030135	10	0.0631984	0.0249082	10	0.0401676	0.0155883	10	0.0710853	0.0217422	10
A3MYDRAFT_1856	162	dihydroneopterin aldolase	0.0393608	0.0190407	10	0.0415056	0.0196724	10	0.0279075	0.0154069	9	0.0662245	0.0347015	10	0.0456311	0.0144034	10	0.0583988	0.0239445	9
A3MYDRAFT_1859	862	aconitase (EC 4.2.1.3)	0.0176764	0.00710721	9	0.0218102	0.00912913	10	0.0133369	0.00581358	10	0.0149039	0.0083846	9	0.05529	0.0201935	10	0.0322502	0.0160651	10
A3MYDRAFT_1864	365	hypothetical protein	0.00745897	0.000407003	7	0.0090326	0.00340003	8	0.00644395	7.99871e-05	5			0	0.00808195	0.00378948	10	0.0066235	0.000544996	4
A3MYDRAFT_1888	331	succinate dehydrogenase and fumarate reductase iron-sulfur protein	0.0280351	0.0126836	10	0.0296169	0.00896153	10	0.0416519	0.00881892	10	0.0171818	0.00540034	6	0.0190275	0.00928494	10	0.0119714	0.00445773	10
A3MYDRAFT_1889	135	AbrB-like transcriptional regulator.	0.331634	0.0654632	10	0.527884	0.0960511	10	0.501888	0.0742735	10	0.0997641	0.047322	8	0.385446	0.0790289	10	0.192816	0.0588204	10
A3MYDRAFT_1893	395	Complex I intermediate-associated protein 30 (CIA30).	0.0104557	0.00358743	10	0.00607637	0.000151002	10	0.00965871	0.00312413	10			3	0.00852056	0.00466095	9	0.00875469	0.00299338	7
A3MYDRAFT_1896	422	glutamate N-acetyltransferase/amino-acid acetyltransferase	0.0909946	0.0169485	10	0.100769	0.0146545	10	0.0878604	0.0209732	10	0.148338	0.0379037	10	0.137756	0.0196253	10	0.153633	0.0179133	10
A3MYDRAFT_1897	297	ATPases involved in chromosome partitioning			2	0.00954017	0.00354377	5	0.0098467	0.00387687	4			0	0.0103786	0.00367423	8			0
A3MYDRAFT_1899	564	Carbohydrate-selective porin, OprB family./S-layer homology domain.	0.00964014	0.0068607	7	0.00802087	0.00646461	9			3			3	0.00553789	0.00206808	6			2
A3MYDRAFT_1902	67	hypothetical protein			0			2	0.034977	0.000257382	4			0			3			2
A3MYDRAFT_1904	152	Uncharacterized conserved protein			3	0.0215874	0.00831001	8	0.0491636	0.0240547	8			0	0.020352	0.0138928	5			2
A3MYDRAFT_1905	393	Predicted membrane protein			0	0.00599836	6.59888e-05	6			0			0			0			0
A3MYDRAFT_1906	425	adenosylhomocysteinase (EC 3.3.1.1)	0.221667	0.0199328	10	0.187538	0.0332099	10	0.171927	0.0195275	10	0.416814	0.0520081	10	0.235106	0.0373663	10	0.288627	0.0703711	10
A3MYDRAFT_1914	430	glutamate-5-semialdehyde dehydrogenase (EC 1.2.1.41)	0.00621468	0.000380216	4	0.00564521	0.000117705	5			2			0	0.0073332	0.00255226	7			2
A3MYDRAFT_1921	330	ribose-phosphate pyrophosphokinase	0.0492555	0.0250021	10	0.0560054	0.0174046	10	0.0557227	0.0250391	10	0.0291304	0.00926757	7	0.0642846	0.0138671	10	0.0417155	0.0167947	10
A3MYDRAFT_1923	224	dethiobiotin synthase	0.0278346	0.0135618	7			3	0.0150523	0.00540485	7			0	0.0195117	0.010798	4			0
A3MYDRAFT_1925	166	peptidoglycan transpeptidase precursor, ErfK-YbiS-YhnG family			0			1			0			0	0.0172709	0.00963629	7			1
A3MYDRAFT_1926	1244	filamentous hemagglutinin family N-terminal domain			1			3	0.00239553	0.000849633	8	0.00779065	0.0042521	10	0.00746558	0.00404598	8	0.00850955	0.00367732	10
A3MYDRAFT_1927	164	Uncharacterized protein conserved in bacteria			0	0.0143719	0.000167986	4			2			0			0			0
A3MYDRAFT_1928	99	aspartyl/glutamyl-tRNA(Asn/Gln) amidotransferase subunit C (EC 6.3.5.-)			2	0.0373175	0.0168934	9	0.0605431	0.0245275	6			0	0.0478555	0.0230478	7			1
A3MYDRAFT_1929	173	Tetratricopeptide repeat./TPR repeat.	0.0207228	0.00676466	6	0.0248339	0.0167007	10	0.0304894	0.00943762	10			0	0.061199	0.0328422	7			2
A3MYDRAFT_1931	425	cell division protein FtsZ	0.0442886	0.0183931	10	0.0518772	0.0079145	10	0.043155	0.01	10			1	0.0458825	0.0100189	10	0.0213869	0.0130016	10
A3MYDRAFT_1932	271	phosphomethylpyrimidine kinase	0.027589	0.00469839	8	0.0153288	0.00601854	8	0.0153327	0.0075564	8			0	0.0270721	0.00853318	10	0.0231465	0.0201612	7
A3MYDRAFT_1939	200	hypothetical protein			0			2			2			0	0.0143516	0.00573923	4			0
A3MYDRAFT_1943	124	hypothetical protein	0.081343	0.0445589	8	0.0582752	0.0192866	10	0.0494058	0.0352924	10			1	0.0600892	0.0267533	6	0.0280511	0.0114985	5
A3MYDRAFT_1944	365	BioD-like N-terminal domain of phosphotransacetylase	0.0307501	0.0148431	9	0.0256195	0.00468979	10	0.0201702	0.00685934	10			3	0.0351097	0.0180355	10	0.0193566	0.0127967	7
A3MYDRAFT_1945	405	4-hydroxy-3-methylbut-2-en-1-yl diphosphate synthase (EC 1.17.4.3)	0.0617751	0.0140042	10	0.0830171	0.0136374	10	0.0647104	0.0167621	10	0.0188611	0.00346807	7	0.0806184	0.0160048	10	0.0558385	0.0321454	10
A3MYDRAFT_1947	125	Response regulator containing CheY-like receiver, AAA-type ATPase, and DNA-binding domains			0			0			1			0	0.0325743	0.0218357	6			2
A3MYDRAFT_1949	979	plasma-membrane calcium-translocating P-type ATPase			0			1	0.00241226	2.49443e-05	4			0			0			0
A3MYDRAFT_1951	594	Predicted protease with the C-terminal PDZ domain	0.0143512	0.00603191	7	0.00894082	0.00396815	9	0.0114696	0.00712445	9	0.00684975	0.00256501	4			2	0.0110707	0.00554019	10
A3MYDRAFT_1953	553	Serine phosphatase RsbU, regulator of sigma subunit	0.0551612	0.0234465	10	0.0731585	0.0105726	10	0.0618763	0.0233122	10	0.0565592	0.0173618	10	0.081315	0.0138541	10	0.0847456	0.0296443	10
A3MYDRAFT_1954	149	Anti-sigma regulatory factor (Ser/Thr protein kinase)	0.0319518	0.0125121	8	0.0354286	0.0127516	10	0.0352158	0.0126606	10			0	0.0367608	0.0241776	6	0.0168515	0.000806063	4
A3MYDRAFT_1961	315	agmatinase			0	0.00761957	0.000189352	10	0.0074575	8.59756e-05	6	0.0107076	0.000771525	4	0.00730481	0.000479989	10			3
A3MYDRAFT_1962	184	Peroxiredoxin	0.0300419	0.0145651	8	0.0391177	0.0106531	10	0.0388327	0.0145344	10	0.0416017	0.0251002	8	0.049213	0.0169991	10	0.0342063	0.0109999	10
A3MYDRAFT_1963	240	uridylate kinase (EC 2.7.4.22)	0.0480704	0.0177739	10	0.0439406	0.00667791	10	0.0438173	0.00890192	10			1	0.041018	0.00816762	10	0.0175046	0.0100358	7
A3MYDRAFT_1964	182	ribosome recycling factor	0.371112	0.121824	10	0.311373	0.0501196	10	0.380797	0.0761147	10	0.506824	0.0693387	10	0.33901	0.0551211	10	0.47224	0.0859754	10
A3MYDRAFT_1965	377	geranylgeranyl reductase family	0.0314459	0.00767702	10	0.0317169	0.00952915	10	0.022606	0.0119328	10	0.0400369	0.0225649	10	0.05052	0.0181927	10	0.0370606	0.0161278	10
A3MYDRAFT_1966	184	Protein of function (DUF2518).	0.0301414	0.0164149	10	0.0186201	0.0071236	7	0.0351405	0.0149873	7			0			0			0
A3MYDRAFT_1967	378	Glycerol dehydrogenase and related enzymes	0.00716537	0.000389824	4			0			2			0			0			0
A3MYDRAFT_1976	463	asparaginyl-tRNA synthetase (EC 6.1.1.22)	0.0250236	0.00790992	8	0.0149288	0.00476139	10	0.0113462	0.00742498	9			0	0.0159711	0.00850207	10	0.0218031	0.0116681	9
A3MYDRAFT_1981	646	Long-chain acyl-CoA synthetases (AMP-forming)	0.0530027	0.0215253	10	0.0574051	0.0124404	10	0.0453436	0.00613632	10			3	0.0246741	0.0107461	7	0.00906011	0.00728892	4
A3MYDRAFT_1982	145	Small-conductance mechanosensitive channel	0.136188	0.0387877	10	0.184947	0.0333916	10	0.179131	0.0286852	10	0.0612905	0.0331906	6	0.198533	0.0481911	10	0.137919	0.0386415	9
A3MYDRAFT_1984	207	NADH dehydrogenase subunit J (EC 1.6.5.3)	0.0232474	0.00913042	8	0.0270852	0.00630705	9	0.024396	0.010858	9			0			0			0
A3MYDRAFT_1985	207	NADH-plastoquinone oxidoreductase subunit I protein	0.0848462	0.0181882	10	0.113071	0.0290449	10	0.100827	0.0334356	10			0	0.0404857	0.01131	8	0.0181096	0.00720072	4
A3MYDRAFT_1986	372	NADH dehydrogenase subunit H (EC 1.6.5.3)	0.0465045	0.0167451	10	0.0495733	0.00743565	10	0.0479008	0.0112043	10			0	0.0136573	0.00783175	6			2
A3MYDRAFT_1993	375	glycine cleavage system T protein	0.0424802	0.0160266	10	0.0261676	0.0108061	10	0.0271667	0.0174465	9	0.0997662	0.00743633	10	0.0566342	0.0246671	10	0.0972791	0.0303757	10
A3MYDRAFT_1994	162	Uncharacterized low-complexity proteins	0.0397788	0.0298256	10	0.0593485	0.0288877	10	0.0653579	0.0283032	10	0.111877	0.0372701	9	0.0992964	0.0221687	10	0.0926682	0.0198077	10
A3MYDRAFT_1997	167	hypothetical protein			0			2	0.0329887	0.0142064	4			0	0.0256535	0.010699	9	0.0458155	0.0188793	10
A3MYDRAFT_1998	202	hypothetical protein			0	0.0119308	0.000300573	6	0.0118771	0.000372084	4			0	0.0127594	0.00436883	9			3
A3MYDRAFT_2004	263	Protein of unknown function (DUF2993).	0.0222434	0.00931474	6	0.0168547	0.00615821	7	0.0204203	0.0123681	7			0	0.0173008	0.00777506	10	0.0118363	0.00476631	4
A3MYDRAFT_2008	483	hypothetical protein	0.0195663	0.00833496	10	0.0172737	0.0068031	10	0.00761053	0.00456302	6	0.036381	0.0285681	10	0.00626734	0.0022355	6	0.01413	0.0135456	8
A3MYDRAFT_2013	171	hypothetical protein	0.0183958	0.00648286	8	0.032286	0.0131944	10	0.0387866	0.0102801	10			2	0.0339328	0.0168865	8			2
A3MYDRAFT_2024	195	Uncharacterized protein conserved in cyanobacteria			2	0.0217614	0.0052809	9	0.0155902	0.0056441	7			2	0.0150478	0.00483825	7	0.0137677	0.00266264	4
A3MYDRAFT_2025	382	alanine-glyoxylate aminotransferase apoenzyme (EC 2.6.1.44)	0.0795523	0.0229915	10	0.078972	0.0216673	10	0.0884309	0.0183027	10	0.130126	0.0374108	10	0.116974	0.0105853	10	0.107795	0.0249813	10
A3MYDRAFT_2027	105	hypothetical protein	0.468421	0.0974102	10	0.446011	0.0521572	10	0.451347	0.0516004	10	0.838378	0.157942	10	0.554985	0.0497484	10	0.577596	0.0666927	10
A3MYDRAFT_2028	379	Predicted permease	0.078346	0.0244337	10	0.0574466	0.0154461	10	0.0558317	0.00902754	10			1	0.029057	0.0100095	9	0.0139108	0.012567	8
A3MYDRAFT_2030	190	hypothetical protein	0.0806134	0.0389515	10	0.0651821	0.0433897	10	0.0878972	0.0299689	10	0.14621	0.0636655	9	0.0919829	0.0365366	10	0.164953	0.0364354	10
A3MYDRAFT_2036	176	small GTP-binding protein domain	0.0184137	0.00607347	5	0.0245992	0.00978307	6			3			1			3			0
A3MYDRAFT_2038	155	Uncharacterized protein conserved in bacteria			1			1			2	0.0292452	0.0109681	6	0.0210194	0.00874793	5	0.0233758	0.0119262	7
A3MYDRAFT_2042	411	Protein of unknown function (DUF563).	0.0141868	0.00601251	8	0.0135154	0.0063479	9	0.011404	0.00651217	7			0	0.00544665	0.000304789	5			2
A3MYDRAFT_2048	575	Uncharacterized flavoproteins	0.043824	0.0149827	10	0.0534306	0.0110688	10	0.0436714	0.0184676	10	0.0358244	0.0122427	8	0.0350232	0.0169509	10	0.0344048	0.00882504	10
A3MYDRAFT_2052	363	GTP-binding protein YchF	0.0659962	0.0248701	10	0.0721184	0.0234142	10	0.0507343	0.0154243	10	0.0167427	0.00724874	5	0.0756531	0.00915558	10	0.0387897	0.0280942	8
A3MYDRAFT_2053	732	Phosphoketolase	0.115967	0.0273475	10	0.0926053	0.00929298	10	0.0986665	0.0251471	10	0.137232	0.0525915	10	0.185673	0.013905	10	0.185282	0.0348494	10
A3MYDRAFT_2056	720	Transcriptional accessory protein	0.0037732	1.88025e-05	4	0.00327411	3.60189e-05	6	0.00654984	0.00258739	7	0.00915692	0.0033538	8			1	0.00650525	0.00288059	9
A3MYDRAFT_2057	388	ferrochelatase (EC 4.99.1.1)	0.0148813	0.00550805	9	0.0219189	0.00710483	9	0.0122372	0.00709439	8			0	0.0140142	0.0050865	4			0
A3MYDRAFT_2059	562	L-aspartate oxidase (EC 1.4.3.16)			2			0			1			2			3	0.00515271	0.00115883	4
A3MYDRAFT_2060	125	Photosystem II 12 kDa extrinsic protein (PsbU).	0.0504366	0.0285201	8	0.109115	0.0385678	10	0.166904	0.0891138	9			0	0.0710977	0.0434548	7			2
A3MYDRAFT_2061	212	Peroxiredoxin	0.114946	0.0496771	10	0.141555	0.0571466	10	0.140624	0.0464233	10	0.0958918	0.0368995	9	0.206107	0.0359038	10	0.174526	0.0265862	10
A3MYDRAFT_2063	238	hypothetical protein			2	0.012017	0.00449106	5			1			3			2			0
A3MYDRAFT_2072	255	methionine aminopeptidase, type I	0.0218218	0.0144339	9	0.0358319	0.011782	10	0.02517	0.0155212	10	0.0612854	0.0225778	10	0.0582924	0.0190186	10	0.0687818	0.0265249	10
A3MYDRAFT_2074	402	LL-diaminopimelate aminotransferase apoenzyme (EC 2.6.1.83)	0.0279388	0.0124501	10	0.0406974	0.00637061	10	0.0363096	0.00923762	10	0.0132124	0.00696523	5	0.0502953	0.00533456	10	0.0457665	0.0185727	9
A3MYDRAFT_2076	807	sucrose synthase	0.0242314	0.00943198	9	0.0222404	0.00620642	10	0.0170563	0.00654635	10	0.0107351	0.00502527	6	0.0347452	0.0144458	10	0.010765	0.00815564	7
A3MYDRAFT_2077	352	N-acetyl-gamma-glutamyl-phosphate reductase (EC 1.2.1.38)	0.147292	0.0290728	10	0.132891	0.0154723	10	0.153659	0.0283888	10	0.184283	0.0553964	10	0.197736	0.0318634	10	0.173183	0.0520463	10
A3MYDRAFT_2078	333	Predicted glutathione S-transferase			2	0.0072077	0.000179117	10	0.00705916	7.09945e-05	8			0			0			0
A3MYDRAFT_2080	288	nicotinate-nucleotide pyrophosphorylase [carboxylating] (EC 2.4.2.19)	0.0155746	0.0100888	10	0.0176539	0.0104163	10	0.0214202	0.0188571	10	0.0234888	0.00842867	4	0.00957119	0.0033646	10	0.0191007	0.00765828	9
A3MYDRAFT_2086	454	opcA protein	0.0292784	0.0110758	9	0.0301196	0.00707919	10	0.0207848	0.0138178	10	0.0448063	0.011881	10	0.0348642	0.00883895	10	0.0349959	0.0100917	10
A3MYDRAFT_2087	509	glucose-6-phosphate 1-dehydrogenase	0.0342611	0.0136384	10	0.0268276	0.00770864	10	0.0309478	0.0172765	9	0.0469895	0.0201346	10	0.0503666	0.0178938	10	0.0536078	0.0193742	10
A3MYDRAFT_2088	354	D-fructose 1,6-bisphosphatase (EC 3.1.3.11)	0.0652624	0.0221312	10	0.0453433	0.010225	10	0.045669	0.0121291	10	0.0862189	0.0137281	10	0.0652174	0.0182485	10	0.0802763	0.0102353	10
A3MYDRAFT_2089	69	hypothetical protein			2	0.0538675	0.0267529	7	0.0346969	0.00120111	8			0			0			0
A3MYDRAFT_2094	81	hypothetical protein	0.0440664	0.0155514	10	0.0532905	0.0124207	10	0.0528953	0.0228756	10	0.042161	0.00284186	6	0.0564991	0.020971	9	0.0384449	0.012633	9
A3MYDRAFT_2096	457	hypothetical protein			0			3			0	0.0180246	0.0050036	8	0.0263421	0.0175595	10	0.0183426	0.00394624	10
A3MYDRAFT_2099	298	Carbon dioxide concentrating mechanism/carboxysome shell protein	0.0155002	0.00391433	4	0.0257259	0.0111871	10	0.0167678	0.00813236	9			1	0.0185732	0.00494144	9	0.0131432	0.00607219	5
A3MYDRAFT_2100	1529	Glutamate synthase domain 2	0.0384631	0.0158442	10	0.0264858	0.00764274	10	0.0283481	0.0127351	10	0.00863799	0.00443872	9	0.0203779	0.0149136	10	0.00555335	0.00245362	9
A3MYDRAFT_2108	280	Membrane proteins related to metalloendopeptidases			0			2			2			0	0.0101334	0.00432323	5	0.00977049	0.00173471	4
A3MYDRAFT_2109	213	Putative peptidoglycan-binding domain-containing protein	0.104786	0.0385188	10	0.165033	0.0364794	10	0.0829257	0.0163982	10	0.121969	0.0595712	10	0.10738	0.0317589	10	0.0593914	0.0277464	10
A3MYDRAFT_2112	126	hypothetical protein	0.0253967	0.00936105	7	0.116235	0.0371513	10	0.193125	0.0627171	10			0	0.0298271	0.00846213	4			0
A3MYDRAFT_2114	353	hypothetical protein	0.046836	0.0102204	10	0.107999	0.0130023	10	0.0741973	0.012197	10	0.0765536	0.027734	10	0.147399	0.0173827	10	0.106573	0.0399713	10
A3MYDRAFT_2116	351	anthranilate phosphoribosyltransferase (EC 2.4.2.18)	0.022189	0.00614617	8	0.0136132	0.00766532	9	0.0165097	0.00949483	9	0.0379694	0.0220229	9	0.0294071	0.00699646	10	0.0353095	0.0141648	10
A3MYDRAFT_2134	637	1-deoxy-D-xylulose-5-phosphate synthase (EC 2.2.1.7)	0.0237068	0.00720268	10	0.0259392	0.00651557	10	0.0243753	0.00501183	10	0.010485	0.00367429	8	0.0187081	0.00536149	10	0.0107671	0.00393691	10
A3MYDRAFT_2135	108	Domain of unknown function (DUF4278).	0.0400303	0.0201924	7			1	0.0471186	0.0252884	6			0			0			0
A3MYDRAFT_2137	293	Type IV pilin PilA.			0			2			3			0	0.01091	0.0045908	8	0.012974	0.0068908	5
A3MYDRAFT_2142	602	precorrin-3B C17-methyltransferase	0.00450837	0.00024593	4	0.00490547	0.00201101	4	0.00584308	0.00226527	4			0	0.003957	0.000246837	4	0.00415822	0.000309188	4
A3MYDRAFT_2147	235	Dehydrogenases with different specificities (related to short-chain alcohol dehydrogenases)	0.0993596	0.0272255	10	0.0795358	0.0152926	10	0.123659	0.0127583	10	0.116428	0.0461153	9	0.106546	0.0209866	10	0.132317	0.0351609	10
A3MYDRAFT_2148	167	6-pyruvoyl-tetrahydropterin synthase	0.0479205	0.00519219	10	0.0434423	0.020001	10	0.044263	0.0104101	10	0.0570989	0.0152708	9	0.0507562	0.0104564	10	0.0541524	0.0118275	10
A3MYDRAFT_2151	246	FecR protein.			2	0.0195135	0.000484927	10	0.0209544	0.00712068	7			0	0.0201867	0.00817419	9	0.0267485	0.014867	4
A3MYDRAFT_2152	874	Uncharacterized protein conserved in bacteria			0	0.00724878	0.0067505	10	0.00379489	0.00153331	8			1	0.013186	0.0117775	10	0.0157766	0.00712974	10
A3MYDRAFT_2154	344	pyruvate dehydrogenase E1 component, alpha subunit	0.0993675	0.0352698	10	0.101783	0.0176208	10	0.0945062	0.0326497	10	0.0251466	0.0105082	5	0.122443	0.0280018	10	0.0320971	0.0168372	10
A3MYDRAFT_2157	253	Predicted Zn-dependent hydrolases of the beta-lactamase fold			0			2			2			0	0.00861077	0.000304931	4			0
A3MYDRAFT_2158	421	phosphoribosylamine--glycine ligase (EC 6.3.4.13)	0.0457398	0.0185711	9	0.0467809	0.0128128	10	0.0291582	0.0274873	10	0.0777727	0.0204167	10	0.069904	0.0174894	10	0.0701204	0.0302202	10
A3MYDRAFT_2159	663	Signal transduction histidine kinase	0.0108762	0.00470016	8	0.00862054	0.00437976	10	0.0101472	0.00464084	7			0			0			0
A3MYDRAFT_2161	319	NADPH:quinone reductase and related Zn-dependent oxidoreductases	0.0169021	0.00755008	8	0.0209473	0.00739905	10	0.0196313	0.00377729	6	0.0108305	0.000730468	5	0.0243159	0.0085634	10	0.0162231	0.00798685	10
A3MYDRAFT_2164	869	Aminopeptidase N	0.0489603	0.0232545	10	0.0387793	0.00972502	10	0.0446691	0.0174134	10	0.00563649	0.00261956	5	0.00837781	0.00720438	6	0.00299624	0.000122183	4
A3MYDRAFT_2171	303	1,4-Dihydroxy-2-naphthoyl-CoA synthase (EC 4.1.3.36)			3	0.0187364	0.00720488	8	0.0134281	0.00855953	7			0	0.0313728	0.0133437	10	0.0132319	0.00342433	5
A3MYDRAFT_2176	344	ABC-type nitrate/sulfonate/bicarbonate transport systems, periplasmic components	0.0455275	0.0203271	10	0.0432326	0.00785029	10	0.0380635	0.00554246	10	0.0255147	0.0186825	9	0.0294541	0.0114889	8	0.0304109	0.0115806	10
A3MYDRAFT_2184	333	ABC-type multidrug transport system, ATPase component			0	0.00951945	0.0036534	6			3			0			0			0
A3MYDRAFT_2187	190	Peroxiredoxin	0.668851	0.0828359	10	0.555458	0.0469464	10	0.585532	0.145132	10	1.06801	0.201538	10	0.935756	0.16472	10	0.990932	0.137254	10
A3MYDRAFT_2188	335	Thioredoxin reductase	0.0823805	0.026252	10	0.0565993	0.0109748	10	0.0645678	0.0121555	10	0.180189	0.0402365	10	0.0726902	0.0122853	10	0.110394	0.0316195	10
A3MYDRAFT_2192	387	IMP dehydrogenase family protein	0.185285	0.0369928	10	0.16852	0.0133627	10	0.180759	0.0200777	10	0.214594	0.077604	10	0.184667	0.0549642	10	0.241059	0.0428105	10
A3MYDRAFT_2193	184	Glutathione S-transferase	0.01682	0.00435207	8	0.0147483	0.00469453	7	0.0169586	0.00647006	6			0	0.0161447	0.00566525	6			0
A3MYDRAFT_2203	393	arsenite efflux ATP-binding protein ArsA (TC 3.A.4.1.1)	0.0121658	0.00639281	8	0.0141692	0.00603387	9	0.013371	0.00493151	9			0	0.00611253	0.000363455	5			2
A3MYDRAFT_2205	154	methionine-S-sulfoxide reductase	0.017683	0.0011793	5			2			2	0.0222072	0.00166894	5	0.0177405	0.00546681	10	0.0258447	0.0122289	9
A3MYDRAFT_2208	476	pyruvate kinase	0.0745612	0.0148658	10	0.0589962	0.0109651	10	0.0502844	0.0171719	10			3	0.0477896	0.011922	10	0.0190319	0.0104097	8
A3MYDRAFT_2211	387	Aspartate/tyrosine/aromatic aminotransferase	0.0611773	0.0144664	10	0.055871	0.00893911	10	0.0641113	0.0147892	10	0.0704259	0.0303557	10	0.1196	0.0203039	10	0.128947	0.0322846	10
A3MYDRAFT_2215	314	Glycerol-3-phosphate dehydrogenase	0.0784264	0.013619	10	0.0642668	0.0122046	10	0.0773571	0.0152349	10	0.127958	0.0419097	10	0.11575	0.0329266	10	0.130793	0.0298875	10
A3MYDRAFT_2217	373	hypothetical protein	0.014898	0.00580908	5	0.0147622	0.00594167	10	0.0164902	0.0066665	10			0			0			0
A3MYDRAFT_2218	330	Uncharacterized low-complexity proteins	0.0165062	0.00527326	6	0.0104604	0.00622634	9	0.00992699	0.00357871	8			1	0.0068547	0.000366063	5	0.00858024	0.00216828	9
A3MYDRAFT_2223	1205	Uncharacterized protein conserved in bacteria			2			2			0			0	0.00230404	0.000999534	4			2
A3MYDRAFT_2225	491	Glycosidases	0.0070046	0.0026961	4	0.00906645	0.00351147	7	0.0057225	0.00209713	5			0			1			0
A3MYDRAFT_2226	274	dihydrodipicolinate reductase (EC 1.3.1.26)	0.0489792	0.021923	10	0.0462449	0.0211214	10	0.0439865	0.0275005	10	0.0487087	0.024009	8	0.0871566	0.0257462	10	0.0817941	0.0253279	10
A3MYDRAFT_2232	448	N-acetylmuramoyl-L-alanine amidase	0.092687	0.0146949	10	0.116208	0.0123069	10	0.0752105	0.0149821	10	0.0616798	0.0327827	10	0.0831767	0.0316096	10	0.0304995	0.0232722	10
A3MYDRAFT_2234	679	1,4-alpha-glucan branching enzyme	0.0240537	0.0105599	10	0.0177111	0.00803168	10	0.0112908	0.0059796	9	0.0257858	0.00599593	8	0.0365384	0.00972755	10	0.0302957	0.0146426	10
A3MYDRAFT_2235	373	Sporulation and spore germination.			0	0.00714445	0.00208605	9			1			0	0.00605563	0.000384482	5			1
A3MYDRAFT_2236	322	NADPH-protochlorophyllide oxidoreductase (EC 1.3.1.33)	0.104562	0.0412619	10	0.109536	0.0209287	10	0.108124	0.0580332	10	0.0107795	0.00082564	4	0.113271	0.0628005	10	0.0329536	0.0104125	8
A3MYDRAFT_2237	896	Bacteriophytochrome (light-regulated signal transduction histidine kinase)	0.00425146	0.00149054	5	0.00265058	8.59298e-05	4	0.00266031	0.000115329	4			2	0.00248673	0.000129099	7			0
A3MYDRAFT_2240	441	Cytosine deaminase and related metal-dependent hydrolases	0.0104428	0.00632245	7	0.00768754	0.00604156	7			3			1	0.0173941	0.00685317	10	0.010678	0.00297174	8
A3MYDRAFT_2241	257	Uncharacterized low-complexity proteins	0.0128411	0.0054067	5	0.0158131	0.00683032	7	0.0137378	0.00509788	6	0.0199044	0.00733767	6	0.0224712	0.0139056	8	0.0197492	0.00989442	7
A3MYDRAFT_2243	455	Cytochrome P450	0.00716942	0.00308755	5			3			2			0			2			0
A3MYDRAFT_2245	390	Dinucleotide-utilizing enzymes involved in molybdopterin and thiamine biosynthesis family 2	0.089674	0.0173812	10	0.100266	0.0105309	10	0.0896721	0.0184695	10	0.0534982	0.0224046	9	0.109947	0.0365336	10	0.0732036	0.018618	10
A3MYDRAFT_2255	290	ferredoxin protochlorophyllide reductase subunit L (EC 1.3.7.7)	0.00939761	0.000567456	4	0.013208	0.0069036	10			2			0			0			0
A3MYDRAFT_2256	107	hypothetical protein			2			0	0.0223966	0.000916743	4			0			3			0
A3MYDRAFT_2258	443	ATPase components of various ABC-type transport systems, contain duplicated ATPase	0.010531	0.00302976	4	0.0107658	0.00641084	7			3	0.0106207	0.00610318	5	0.0267812	0.0121967	10	0.0209129	0.0140206	9
A3MYDRAFT_2268	366	Beta-1,4-xylanase	0.00766931	0.000315201	4	0.00656975	0.000205992	6	0.00651228	0.000240424	4			2			0			3
A3MYDRAFT_2269	349	23S rRNA m(2)A-2503 methyltransferase (EC 2.1.1.192)			0			2			2			0	0.00625886	0.000215163	4			2
A3MYDRAFT_2271	988	Phosphoenolpyruvate synthase/pyruvate phosphate dikinase	0.00279871	0.00015477	10	0.00242131	5.81316e-05	9	0.00284129	0.0009407	6			0	0.00228214	0.000132533	8			0
A3MYDRAFT_2275	146	lactoylglutathione lyase	0.0803684	0.0439556	10	0.065923	0.0182688	10	0.068637	0.0239378	10	0.0815481	0.0335326	9	0.0969083	0.0341575	10	0.0989658	0.0299272	10
A3MYDRAFT_2277	283	dihydropteroate synthase			0			0			0			3			0	0.00966484	0.00185072	4
A3MYDRAFT_2278	170	hypothetical protein	0.702832	0.21383	10	0.61884	0.0508236	10	0.667317	0.119329	10	2.85105	0.279378	10	1.25911	0.420914	10	2.20251	0.392773	10
A3MYDRAFT_2279	259	ketopantoate hydroxymethyltransferase (EC 2.1.2.11)			1	0.0106895	0.00360144	6	0.0121753	0.00458198	6			0			0			0
A3MYDRAFT_2280	352	Two component regulator propeller.			0			1			0			1	0.0122847	0.00681098	4	0.0128599	0.00231035	7
A3MYDRAFT_2282	488	seryl-tRNA synthetase (EC 6.1.1.11)	0.06387	0.0228709	10	0.04806	0.00998548	10	0.0456012	0.0291353	10			1	0.0637092	0.0214823	10	0.0317476	0.0159151	10
A3MYDRAFT_2283	252	Uncharacterized protein with SCP/PR1 domains			0			3	0.012172	0.00517922	4	0.0159728	0.00584758	5	0.0263099	0.00897276	10	0.0339758	0.0133991	10
A3MYDRAFT_2284	509	PEP-CTERM protein sorting domain	0.00736528	0.00434853	5	0.00728554	0.00491876	4	0.00641031	0.00333595	8			0			0			0
A3MYDRAFT_2285	148	Protein of unknown function (DUF3531).	0.0252778	0.00931923	5	0.0275383	0.0108185	10	0.0238077	0.00869493	6			0	0.0224004	0.0116429	9	0.0199409	0.00814662	5
A3MYDRAFT_2286	582	ABC-type dipeptide transport system, periplasmic component	0.0310633	0.0142021	10	0.0277036	0.00731165	10	0.0249927	0.00749407	10	0.0593811	0.0133104	10	0.0160723	0.00545754	10	0.0346984	0.0203087	10
A3MYDRAFT_2292	160	cytidyltransferase-related domain	0.0167819	0.000902819	5			0			2			0	0.0160131	0.00486921	7			3
A3MYDRAFT_2293	473	isocitrate dehydrogenase (NADP) (EC 1.1.1.42)	0.162117	0.0386776	10	0.142122	0.0230121	10	0.154791	0.0303893	10	0.304467	0.0567611	10	0.205896	0.059019	10	0.286241	0.0823937	10
A3MYDRAFT_2297	2052	Leishmanolysin./Subtilase family./Domain of unknown function (DUF4114).	0.00134564	9.04128e-05	4	0.00214489	0.00119535	6	0.00197369	0.000775951	10	0.00213108	0.000995898	4	0.00782513	0.0046042	10	0.00857853	0.00363263	7
A3MYDRAFT_2306	352	Mannose-1-phosphate guanylyltransferase	0.115833	0.0187924	10	0.0942005	0.0206312	10	0.11346	0.0312736	10	0.0879536	0.0415999	10	0.117655	0.0248067	10	0.107266	0.0370107	10
A3MYDRAFT_2307	66	hypothetical protein	0.0414733	0.00270057	6			3	0.0356167	0.000358199	8			0			2			0
A3MYDRAFT_2308	876	cyanophycin synthetase	0.106922	0.0137549	10	0.101078	0.0128351	10	0.085308	0.0191242	10	0.0226301	0.0063402	8	0.101709	0.0217194	10	0.0366548	0.0221486	10
A3MYDRAFT_2309	283	cyanophycinase	0.0440952	0.0236808	8	0.0437343	0.0234541	10	0.0309969	0.015402	10	0.0928049	0.040441	10	0.0913	0.0221716	10	0.109819	0.0292818	10
A3MYDRAFT_2310	265	tRNA (guanine-N1)-methyltransferase			1	0.013419	0.00527132	4	0.0114433	0.00655249	7			0	0.0189838	0.0100431	8	0.00900569	0.000569136	4
A3MYDRAFT_2311	301	hypothetical protein			0			1	0.0121361	0.0047552	4			0	0.0106438	0.00445103	6			0
A3MYDRAFT_2312	759	Exoribonuclease R	0.0955458	0.0208567	10	0.0908946	0.00889439	10	0.0826031	0.0243101	10	0.02025	0.00409079	7	0.0852864	0.0239759	10	0.0324385	0.0161203	9
A3MYDRAFT_2313	204	polyprenyl P-hydroxybenzoate and phenylacrylic acid decarboxylases			1			2	0.0144214	0.00564426	4			0			1	0.0142752	0.00530714	6
A3MYDRAFT_2317	649	membrane protease FtsH catalytic subunit (EC 3.4.24.-)	0.0127117	0.0063947	7	0.00934823	0.00454723	7	0.00540788	0.00355235	4			0			0			0
A3MYDRAFT_2318	291	Folate-dependent phosphoribosylglycinamide formyltransferase PurN	0.0215821	0.00874965	6	0.0222086	0.00774484	10	0.0233695	0.0107932	8			0	0.0196162	0.010893	9			1
A3MYDRAFT_2320	503	L-threonine ammonia-lyase (EC 4.3.1.19)	0.0161842	0.00455856	6	0.00618262	0.00377494	7	0.0047285	0.000138624	6	0.00815918	0.00335847	4	0.0081705	0.0041452	10	0.0109344	0.00368408	9
A3MYDRAFT_2322	541	hypothetical protein	0.0050918	0.000309436	7	0.00445391	0.000115865	7	0.00569426	0.00246136	4			0	0.00503777	0.00223036	5			3
A3MYDRAFT_2323	434	hypothetical protein	0.0646168	0.0195206	10	0.0709939	0.0145952	10	0.0496563	0.0252019	10	0.0351064	0.0159733	8	0.0765481	0.0153385	10	0.0496906	0.0183912	10
A3MYDRAFT_2326	171	hypothetical protein	0.274666	0.073877	10	0.224485	0.0253408	10	0.231072	0.0653985	10	0.409927	0.113823	10	0.300484	0.0802422	10	0.416908	0.0733294	10
A3MYDRAFT_2327	328	Sugar kinases, ribokinase family	0.0551938	0.0150975	10	0.0497992	0.0120869	10	0.0458435	0.00993159	10	0.0133304	0.00464924	5	0.0446677	0.0174684	10	0.0309468	0.00846756	9
A3MYDRAFT_2329	218	LSU ribosomal protein L25P	0.0706275	0.0157397	10	0.0604495	0.0134216	10	0.0753841	0.0198649	10	0.0155564	0.000977426	4	0.0978184	0.0141737	10	0.0732759	0.0144869	10
A3MYDRAFT_2330	442	Adenylosuccinate synthetase (EC 6.3.4.4)	0.0903725	0.0177997	10	0.0836811	0.0117467	10	0.0817147	0.0225437	10	0.0925776	0.0370569	10	0.0959468	0.0255832	10	0.116485	0.0281364	10
A3MYDRAFT_2331	338	Adenosine deaminase	0.0114899	0.00423919	5			0	0.0121739	0.00617133	8			0			0			3
A3MYDRAFT_2332	160	hypothetical protein			2			3			2	0.0464239	0.0242219	10	0.0144205	0.00106634	8	0.031673	0.0147627	9
A3MYDRAFT_2348	447	UDP-N-acetylmuramoylalanine--D-glutamate ligase (EC 6.3.2.9)	0.0101064	0.00304666	6	0.00804075	0.00297199	6	0.00963371	0.00392465	6			1	0.00771722	0.00439943	10	0.0111808	0.00679787	6
A3MYDRAFT_2351	398	1-acyl-sn-glycerol-3-phosphate acyltransferase	0.00677475	0.000358491	6	0.00720568	0.00239928	10	0.00596019	0.000165295	7			1			0			3
A3MYDRAFT_2352	163	N-acetylglutamate synthase and related acetyltransferases			0			0			0			0	0.0175172	0.00835654	4			2
A3MYDRAFT_2354	268	hypothetical protein	0.0194017	0.00805571	9	0.0186346	0.0102316	10	0.0169058	0.00498245	10			0			3			0
A3MYDRAFT_2355	671	hypothetical protein	0.00906997	0.00461883	10	0.00787796	0.00434779	10	0.0067897	0.00274839	10			0	0.00976286	0.00190615	6			0
A3MYDRAFT_2356	135	hypothetical protein	0.163159	0.028052	10	0.133562	0.0293839	10	0.15365	0.0235154	10			0	0.0746847	0.0428687	10	0.025952	0.00915339	7
A3MYDRAFT_2357	199	MAF protein	0.0158125	0.00472683	6	0.0121547	0.000345039	5			2			0	0.0134943	0.00548268	6	0.0183462	0.00663218	7
A3MYDRAFT_2358	184	PsbP.	0.0498771	0.0313754	8	0.0403854	0.0176037	9	0.0320546	0.0179699	8			1	0.0124973	0.000846076	8	0.0296645	0.0181799	5
A3MYDRAFT_2361	283	Uncharacterized enzyme of thiazole biosynthesis	0.0336237	0.016103	8	0.0313402	0.00981624	10	0.0284217	0.0165365	10	0.0179197	0.00524738	5	0.032841	0.0118022	10	0.0234925	0.0109978	10
A3MYDRAFT_2366	673	Protein related to penicillin acylase	0.0112007	0.00829894	6	0.0111004	0.00503155	10	0.0113055	0.00691241	10	0.0125279	0.00475564	8	0.0112993	0.00346266	10	0.00990658	0.00460059	9
A3MYDRAFT_2367	491	glycogen/starch synthases, ADP-glucose type	0.00832973	0.00309108	6	0.00540921	0.00157754	9	0.0047912	5.03814e-05	6			0			1			0
A3MYDRAFT_2368	224	3-isopropylmalate dehydratase, small subunit (EC 4.2.1.33)			1	0.0173353	0.00770929	8	0.010653	0.00039349	5			1	0.0245999	0.0103097	10	0.0198152	0.0062769	9
A3MYDRAFT_2369	477	hypothetical protein	0.111351	0.032597	10	0.126668	0.0216867	10	0.116119	0.0406405	10	0.0227814	0.0117791	8	0.109822	0.021497	10	0.0579063	0.0124456	10
A3MYDRAFT_2370	457	hypothetical protein	0.0155651	0.00474763	9	0.0146765	0.00405375	10	0.0258998	0.00767654	10			0	0.0129495	0.00723503	9	0.00680313	0.00275075	4
A3MYDRAFT_2371	128	hypothetical protein	0.0435226	0.0116915	10	0.0508879	0.0333106	10	0.0639409	0.0313577	10	0.0924877	0.035952	7	0.107591	0.0394761	10	0.191138	0.0609412	10
A3MYDRAFT_2386	104	ferredoxin [2Fe-2S]			3	0.0328926	0.0132386	5	0.03219	0.012168	10	0.0762684	0.0365284	10	0.0351481	0.0147235	10	0.0525945	0.0327848	10
A3MYDRAFT_2426	1401	Superfamily II DNA/RNA helicases, SNF2 family			1	0.00167877	1.7795e-05	5			0			0			0			0
A3MYDRAFT_2429	552	Predicted dienelactone hydrolase	0.0104071	0.00268971	9	0.0160252	0.00524857	10	0.0107228	0.00444159	10	0.00618667	0.000417012	6	0.0185363	0.00540429	10	0.00911713	0.00277679	9
A3MYDRAFT_2431	181	Adenylate kinase (EC 2.7.4.3)			2			1	0.0181818	0.0118447	5			0			2			3
A3MYDRAFT_2432	193	deoxycytidine triphosphate deaminase	0.0284526	0.0164288	8	0.0557051	0.01806	10	0.0366262	0.0224902	9			3	0.056457	0.0121571	8	0.028365	0.0156869	9
A3MYDRAFT_2433	689	thymidylate synthase, flavin-dependent	0.0157691	0.00769117	10	0.0112	0.00506405	10	0.0175853	0.00554494	10	0.00650257	0.00216056	6	0.0114495	0.00501709	10	0.00850722	0.00285784	9
A3MYDRAFT_2440	563	NH(3)-dependent NAD(+) synthetase (EC 6.3.1.5)			0	0.00520082	0.00202541	4			1			0			3			0
A3MYDRAFT_2443	450	putative nicotinate phosphoribosyltransferase	0.0272753	0.0147431	10	0.0255866	0.0108668	10	0.0386803	0.0117055	10	0.0363498	0.0161658	10	0.0423169	0.0162354	10	0.0388213	0.0185914	10
A3MYDRAFT_2444	569	urease, alpha subunit	0.034918	0.013629	10	0.0333368	0.00716475	10	0.0439729	0.0114638	10	0.0121111	0.00101673	4	0.0457653	0.0146871	10	0.021795	0.0086432	8
A3MYDRAFT_2447	369	S-(hydroxymethyl)glutathione dehydrogenase/class III alcohol dehydrogenase	0.0421247	0.0135074	10	0.0467919	0.00573024	10	0.0518092	0.0178287	10	0.0542287	0.00943394	9	0.0563378	0.0162111	10	0.0562983	0.0201116	10
A3MYDRAFT_2448	282	S-formylglutathione hydrolase	0.047982	0.00961448	10	0.0300479	0.0140534	10	0.0280416	0.0187239	10	0.125348	0.0251121	10	0.0661859	0.029238	10	0.0996297	0.0357548	10
A3MYDRAFT_2449	361	glycine oxidase (EC 1.4.3.19)			3			1			3			0	0.0149631	0.00940952	9	0.0189368	0.00681448	10
A3MYDRAFT_2451	936	protein translocase subunit secA	0.0581704	0.0254657	10	0.0510729	0.00931238	10	0.0516442	0.0164645	10	0.00725129	0.00296087	5	0.0269044	0.0167999	10	0.0049107	0.00172305	10
A3MYDRAFT_2454	566	1-deoxy-D-xylulose 5-phosphate reductoisomerase (EC 1.1.1.267)	0.0250424	0.0165558	7	0.0307103	0.0119824	10	0.0180226	0.00814697	10	0.010169	0.00304924	4	0.0348503	0.0086227	10	0.0156004	0.00785958	8
A3MYDRAFT_2456	561	Conserved TM helix.	0.0129839	0.00416759	9	0.0108674	0.00365448	9	0.00717084	0.00202566	7			0	0.00487026	0.00177999	4			1
A3MYDRAFT_2457	298	succinate dehydrogenase subunit C (EC 1.3.5.1)	0.0159363	0.00815614	8	0.0167923	0.00672949	10	0.0223591	0.00716173	10			3	0.0139317	0.00681511	8			3
A3MYDRAFT_2458	82	acyl carrier protein	0.211651	0.104165	10	0.105286	0.0366629	10	0.268387	0.190348	9	0.109286	0.0956421	10	0.516304	0.466322	10	0.151361	0.182709	9
A3MYDRAFT_2459	421	beta-ketoacyl-acyl-carrier-protein synthase II	0.0723794	0.022166	10	0.0706452	0.0116597	10	0.0977189	0.0236898	10	0.0916255	0.0356224	10	0.0920206	0.0215165	10	0.136919	0.0674922	10
A3MYDRAFT_2471	1174	Putative Ig domain./Domain of unknown function (DUF4114).			0			3			2			0	0.00298625	0.00101349	5			2
A3MYDRAFT_2483	682	hypothetical protein	0.00539862	0.00357809	6			3			3			0			0			0
A3MYDRAFT_2484	282	hypothetical protein	0.0204792	0.00952374	10	0.0356836	0.00937954	10	0.0302812	0.0108792	10			0	0.0179164	0.0101097	7			3
A3MYDRAFT_2485	405	Glycosyltransferase			0	0.00596863	0.00014561	4			2			0			0			0
A3MYDRAFT_2486	319	Predicted glutathione S-transferase	0.0332284	0.0151382	10	0.0415477	0.0126657	10	0.0254977	0.0102531	10	0.0333513	0.00655257	9	0.0426394	0.0132482	10	0.0348232	0.014803	10
A3MYDRAFT_2487	175	Uncharacterized protein conserved in bacteria			1	0.0137847	0.000248512	4	0.0134719	0.000133697	6			0			0			0
A3MYDRAFT_2488	164	Sortase and related acyltransferases	0.0168123	0.000971868	5	0.0143741	0.000158132	6			3			2	0.0170621	0.00573974	8	0.0150001	0.00110077	7
A3MYDRAFT_2489	1553	PAS domain S-box	0.0019553	0.000528375	8	0.0017195	0.000499446	9	0.00168721	0.000472424	10			0			2			0
A3MYDRAFT_2490	326	Chemotaxis response regulator containing a CheY-like receiver domain and a methylesterase domain	0.00839701	0.000611274	5			2	0.00731897	0.000259973	4			0	0.00961097	0.00330732	5			0
A3MYDRAFT_2491	294	Putative Zn-dependent protease			2	0.00959615	0.00359583	6	0.0105528	0.00676543	7			2	0.0159381	0.0062809	9	0.0147172	0.00750889	8
A3MYDRAFT_2492	494	glutamate synthases, NADH/NADPH, small subunit	0.0201334	0.011108	7	0.0171473	0.00863439	9	0.0316637	0.00962243	6	0.0215661	0.00357381	4	0.0462452	0.0114758	10	0.0395245	0.0191616	10
A3MYDRAFT_2494	426	histidyl-tRNA synthetase (EC 6.1.1.21)	0.0348505	0.0108882	10	0.0196956	0.00536197	10	0.0255551	0.0113617	10	0.0145762	0.00548589	7	0.0385007	0.00928079	10	0.0250844	0.013729	10
A3MYDRAFT_2495	1055	hypothetical protein			3	0.00270905	0.000944544	5			2			0	0.00383162	0.00166177	6			1
A3MYDRAFT_2497	92	RNA-binding proteins (RRM domain)	0.333004	0.228689	10	0.155018	0.0731704	10	0.43392	0.25249	10	0.920689	0.400548	10	0.261916	0.127608	10	1.06068	0.38565	10
A3MYDRAFT_2499	474	Signal transduction histidine kinase	0.0137965	0.0087487	6	0.0136118	0.00850555	7	0.00824701	0.00513619	6			0	0.00839371	0.00521754	6			1
A3MYDRAFT_2504	583	diguanylate cyclase (GGDEF) domain	0.00740274	0.00384781	7			1			2			0			1	0.00487531	0.000697582	4
A3MYDRAFT_2505	1504	PAS domain S-box			3	0.00159048	3.94977e-05	6			3			0			2			0
A3MYDRAFT_2507	371	His Kinase A (phospho-acceptor) domain./Response regulator receiver domain./Histidine kinase-, DNA gyrase B-, and HSP90-like ATPase.			0			0			2	0.0167947	0.00530002	4	0.00635582	0.000454143	6			3
A3MYDRAFT_2513	366	Response regulators consisting of a CheY-like receiver domain and a winged-helix DNA-binding domain			0	0.0115832	0.00287816	5			1			0			0			0
A3MYDRAFT_2522	269	glucose 1-dehydrogenase (EC 1.1.1.47)	0.0101074	0.000551949	7	0.0106526	0.00350809	10	0.00889056	0.000315395	8			3	0.0185976	0.0121631	9	0.0159477	0.00961572	8
A3MYDRAFT_2524	339	Predicted oxidoreductases (related to aryl-alcohol dehydrogenases)	0.0337418	0.0153884	10	0.0253481	0.00854678	10	0.0251051	0.0145391	10			0			2			0
A3MYDRAFT_2525	524	NADH dehydrogenase subunit N (EC 1.6.5.3)	0.0110503	0.00476837	10	0.0107572	0.00404402	9	0.0109669	0.00260449	10			0			2			1
A3MYDRAFT_2526	874	DNA topoisomerase I, bacterial	0.0197544	0.0091547	10	0.024889	0.011442	10	0.0198547	0.0114043	10	0.0105481	0.00432415	8	0.019092	0.015044	8	0.00590306	0.00302478	7
A3MYDRAFT_2532	308	Predicted aminopeptidases			1	0.00935572	0.00331491	10	0.0122223	0.00690743	5			0	0.0104308	0.00502268	10			2
A3MYDRAFT_2537	378	5-(carboxyamino)imidazole ribonucleotide synthase			2	0.00784435	0.0029533	4			2	0.0130064	0.00506321	4	0.00942903	0.00266124	5	0.00707809	0.0015147	4
A3MYDRAFT_2539	426	Predicted Zn-dependent peptidases			1			0			1			0	0.00532557	0.000372929	6			3
A3MYDRAFT_2540	419	Predicted Zn-dependent peptidases	0.0150922	0.00591052	9	0.0216537	0.00757261	10	0.0108356	0.00545283	9	0.0134766	0.00397586	6	0.0307601	0.00989304	10	0.0201697	0.00794587	10
A3MYDRAFT_2542	429	glucose-1-phosphate adenylyltransferase	0.147412	0.035776	10	0.141636	0.0169688	10	0.126333	0.0449677	10	0.209749	0.0396732	10	0.192177	0.0359833	10	0.191299	0.0463372	10
A3MYDRAFT_2546	448	Protein of unknown function (DUF2993).	0.0625931	0.011123	10	0.0854895	0.0160753	10	0.042711	0.0163691	10	0.0516394	0.0330344	10	0.0117067	0.0055976	10	0.0222582	0.0155779	9
A3MYDRAFT_2549	185	biotin carboxyl carrier protein			3	0.0283585	0.0114608	10	0.0270479	0.00965523	10			0			1			0
A3MYDRAFT_2550	186	translation elongation factor P (EF-P)	0.166294	0.0207929	10	0.193536	0.0246295	10	0.15902	0.0399108	10	0.347412	0.0600264	10	0.222055	0.0316005	10	0.29815	0.049706	10
A3MYDRAFT_2551	380	Peptidyl-prolyl cis-trans isomerase (rotamase) - cyclophilin family	0.0795033	0.0110359	10	0.0865144	0.00945402	10	0.0726875	0.016514	10	0.0424362	0.0187335	10	0.0725053	0.013865	10	0.055038	0.0167251	10
A3MYDRAFT_2553	338	glyceraldehyde 3-phosphate dehydrogenase (NADP+) (EC 1.2.1.13)	0.679889	0.0838208	10	0.509636	0.0711869	10	0.545509	0.091415	10	1.28221	0.188159	10	0.752764	0.202194	10	1.00598	0.254373	10
A3MYDRAFT_2555	496	UDP-N-acetylmuramate--L-alanine ligase (EC 6.3.2.8)			2			3			0			0	0.00450162	0.000290076	4			1
A3MYDRAFT_2557	114	DNA-binding protein, YbaB/EbfC family	0.0560491	0.0361501	8	0.0880109	0.0359576	10	0.144792	0.0785294	10			0	0.134353	0.0477159	6	0.116723	0.118293	5
A3MYDRAFT_2561	401	argininosuccinate synthase (EC 6.3.4.5)	0.239608	0.039441	10	0.244065	0.0372226	10	0.199595	0.0586425	10	0.175847	0.038195	10	0.260052	0.0101999	10	0.213564	0.0544146	10
A3MYDRAFT_2562	233	K+ transport systems, NAD-binding component			2	0.01205	0.00456203	6	0.0102334	0.000327179	5			0			1			0
A3MYDRAFT_2563	431	TPR repeat./Tetratricopeptide repeat.	0.0233385	0.0171394	10	0.036771	0.00552597	10	0.0384296	0.0142904	10	0.0180445	0.00969991	6	0.0659655	0.0121074	10	0.0559744	0.0215599	10
A3MYDRAFT_2564	376	S-adenosylmethionine--tRNA ribosyltransferase-isomerase	0.00909715	0.00359353	8	0.0114875	0.00504918	10	0.00839317	0.00309811	9	0.0125157	0.00624774	7	0.020657	0.00376806	10	0.00928488	0.00407934	10
A3MYDRAFT_2567	133	Secreted and surface protein containing fasciclin-like repeats	0.187694	0.0353875	10	0.118804	0.0270908	10	0.123275	0.0275992	10	0.0470245	0.0182569	8	0.222515	0.0640585	10	0.0851955	0.0297258	10
A3MYDRAFT_2568	290	Predicted hydrolases or acyltransferases (alpha/beta hydrolase superfamily)	0.0123619	0.00453402	10	0.00821339	0.000191963	7	0.00819857	0.000234209	8			2	0.00906804	0.00328286	8	0.0148006	0.00688747	10
A3MYDRAFT_2569	153	Uncharacterized protein conserved in bacteria	0.0174661	0.00106858	4	0.0155368	0.000499761	4			3			0	0.09468	0.0598595	10			0
A3MYDRAFT_2570	417	NusA antitermination factor	0.0413578	0.010099	9	0.0315252	0.0104259	10	0.0397686	0.0206804	10	0.0316871	0.0159748	8	0.0600164	0.0129144	10	0.0457245	0.0218663	9
A3MYDRAFT_2572	991	translation initiation factor IF-2	0.0383391	0.00608312	10	0.0829707	0.0087311	10	0.0702949	0.0110795	10	0.00778945	0.00346644	7	0.0437857	0.0352664	10	0.00665565	0.0047709	9
A3MYDRAFT_2574	535	Gamma-glutamyltransferase	0.00657453	0.00299051	4	0.00980256	0.00462148	6	0.006602	0.00245755	6			0	0.00828092	0.00410201	7	0.00702996	0.00276406	4
A3MYDRAFT_2579	545	Exopolyphosphatase	0.0136516	0.00515973	7	0.00611011	0.00348168	8	0.00704059	0.00218465	8			3	0.00907965	0.00446824	10	0.00743897	0.0051025	7
A3MYDRAFT_2580	1363	filamentous hemagglutinin family N-terminal domain			0			0			0			1			2	0.00213985	0.000462299	4
A3MYDRAFT_2581	463	Malic enzyme	0.120075	0.0150987	10	0.120103	0.0113984	10	0.12767	0.0189664	10	0.155848	0.0172148	10	0.14263	0.0209146	10	0.140602	0.0451073	10
A3MYDRAFT_2591	209	Ribonuclease D	0.050004	0.0200531	10	0.0533056	0.0262629	10	0.0554517	0.0250487	9			3	0.0692631	0.0157226	10	0.0390177	0.0260209	9
A3MYDRAFT_2593	393	Uncharacterized conserved protein			0	0.019658	0.0118834	9	0.00605359	0.000198319	5			0			0			0
A3MYDRAFT_2594	280	Uncharacterized protein conserved in bacteria	0.0178416	0.00878535	9	0.036022	0.00987232	10	0.0228793	0.0102315	10	0.0272622	0.0133471	7	0.0318846	0.0151358	10	0.0256332	0.015359	8
A3MYDRAFT_2595	154	hypothetical protein			0	0.0184873	0.00661886	5			2			0			0			0
A3MYDRAFT_2599	96	hypothetical protein			3	0.0277695	0.00803084	9	0.0275597	0.00803502	9			0	0.0345661	0.013192	4			0
A3MYDRAFT_2602	161	allophycocyanin alpha-B subunit apoprotein	0.220586	0.0499835	10	0.270896	0.0285787	10	0.258743	0.0645863	10	0.167865	0.060305	10	0.165743	0.0937911	10	0.202564	0.132276	10
A3MYDRAFT_2606	243	Membrane fusogenic activity./Carbohydrate-selective porin, OprB family./S-layer homology domain.			1			1			0	0.0370792	0.0276356	4			1			2
A3MYDRAFT_2607	582	Carbohydrate-selective porin, OprB family./S-layer homology domain.	0.319555	0.0363144	10	0.28341	0.0521232	10	0.169905	0.0343712	10	0.524603	0.319089	10	0.128097	0.0319875	10	0.135569	0.0799404	10
A3MYDRAFT_2608	731	Predicted phosphatase	0.00539153	0.0024269	5	0.0114216	0.0143561	9	0.00473752	0.00188348	7	0.0289374	0.0110413	10	0.0226111	0.0178079	10	0.0397647	0.0170429	10
A3MYDRAFT_2610	379	ferrochelatase (EC 4.99.1.1)	0.00987127	0.00325689	5	0.00622931	5.44069e-05	4			0			0	0.00673228	0.00229423	6			0
A3MYDRAFT_2617	778	Caspase domain.	0.0240056	0.0084316	9	0.0357577	0.00669117	10	0.0256677	0.0112858	10	0.00830405	0.00566514	4	0.0371711	0.00535348	10	0.0174741	0.00783845	10
A3MYDRAFT_2619	773	FOG: WD40 repeat	0.00813995	0.00399449	6	0.00964049	0.00424072	10	0.00609555	0.00240814	7			3	0.0117508	0.00587238	10	0.00833192	0.00454577	9
A3MYDRAFT_2624	653	hypothetical protein	0.00706983	0.00502112	6	0.0165325	0.00524429	10	0.0169562	0.00646922	7			0			0			0
A3MYDRAFT_2626	296	Predicted hydrolase of the alpha/beta superfamily	0.0114996	0.00458076	4	0.0211573	0.0125923	10	0.0149786	0.00733569	7			0			3			0
A3MYDRAFT_2628	482	ABC-type transport system involved in resistance to organic solvents, periplasmic component			2	0.00897903	0.00434976	5	0.00496772	0.000174128	5			0			0			0
A3MYDRAFT_2630	358	magnesium chelatase ATPase subunit I	0.058812	0.0253309	10	0.0489031	0.0108865	10	0.0377966	0.0112642	10	0.0309587	0.0162302	9	0.0645013	0.0145942	10	0.0718513	0.0326795	10
A3MYDRAFT_2631	320	Orange carotenoid protein, N-terminal./Nuclear transport factor 2 (NTF2) domain.	0.0428928	0.0197531	10	0.0357519	0.011989	10	0.0309907	0.0170017	10	0.0760971	0.0383342	10	0.0477621	0.0105577	10	0.0482257	0.0117716	10
A3MYDRAFT_2636	264	TPR repeat.	0.0411715	0.0110166	10	0.0345796	0.010499	10	0.0332806	0.0143843	10			0	0.029932	0.0115024	10	0.0150109	0.00951197	8
A3MYDRAFT_2637	256	haloacid dehalogenase superfamily, subfamily IA hydrolase, TIGR01548			0	0.00925712	0.000188271	6			1	0.021191	0.00789271	5	0.0176326	0.0111777	8	0.0202888	0.00800129	6
A3MYDRAFT_2638	100	Plastid and cyanobacterial ribosomal protein (PSRP-3 / Ycf65).	0.0908584	0.0378503	9	0.0839399	0.0201503	10	0.0926741	0.0273867	10			0	0.121772	0.0726735	8			1
A3MYDRAFT_2639	138	ATP synthase F1 subcomplex epsilon subunit	0.283839	0.0888073	10	0.186292	0.0320775	10	0.306739	0.111258	10	0.0287528	0.00960479	6	0.159377	0.0401273	10	0.112844	0.0621433	10
A3MYDRAFT_2640	484	ATP synthase F1 subcomplex beta subunit	0.993196	0.0646299	10	0.708028	0.0505557	10	0.871165	0.0743842	10	1.21187	0.104608	10	0.59587	0.109516	10	0.651896	0.0968372	10
A3MYDRAFT_2642	116	SSU ribosomal protein S6P	0.0882554	0.0277822	10	0.0824677	0.0299415	10	0.134067	0.051476	10	0.0380025	0.0173883	4	0.0526027	0.026655	10	0.0854201	0.102681	8
A3MYDRAFT_2643	258	2-keto-4-pentenoate hydratase/2-oxohepta-3-ene-1,7-dioic acid hydratase (catechol pathway)	0.0375105	0.00603948	10	0.0484571	0.01104	10	0.0462013	0.00969368	10	0.133425	0.0553829	10	0.0788654	0.0211476	10	0.0895035	0.0302554	10
A3MYDRAFT_2646	427	serine hydroxymethyltransferase (EC 2.1.2.1)	0.0497796	0.0113153	10	0.0552778	0.0215082	10	0.0576838	0.013738	10	0.108325	0.0475804	10	0.103129	0.0402482	10	0.116471	0.0552915	10
A3MYDRAFT_2648	418	competence/damage-inducible protein cinA	0.00918984	0.0031014	7	0.0121191	0.00553407	8	0.0125014	0.010069	5			2	0.01322	0.00410877	10	0.0105676	0.00509704	5
A3MYDRAFT_2650	156	3-dehydroquinate dehydratase (EC 4.2.1.10)	0.0315832	0.00715392	6	0.0289167	0.0119796	9	0.0351058	0.0122663	6			2	0.0605532	0.024538	10	0.0246865	0.012698	5
A3MYDRAFT_2652	868	DNA gyrase subunit A (EC 5.99.1.3)	0.0552547	0.0247588	10	0.0676194	0.0104123	10	0.0495772	0.0143901	10	0.00674906	0.00335777	7	0.0364762	0.0288641	8			3
A3MYDRAFT_2653	505	carotene isomerase	0.00647586	0.00246407	4	0.00810229	0.00440419	7	0.00596571	0.00221277	7			0			3			0
A3MYDRAFT_2654	415	tryptophan synthase, beta chain (EC 4.2.1.20)	0.0186871	0.00566816	7	0.0419707	0.0135212	10	0.0157559	0.0129723	9			1	0.039694	0.0207278	10	0.0179411	0.00969352	9
A3MYDRAFT_2656	103	Co-chaperonin GroES (HSP10)	0.228225	0.0389312	10	0.21423	0.0565622	10	0.272577	0.0519554	10			3	0.162415	0.0697695	10	0.176187	0.0789155	9
A3MYDRAFT_2657	540	chaperonin GroL	0.54423	0.0685111	10	0.474203	0.0604576	10	0.580409	0.0673836	10	0.339237	0.105229	10	0.475611	0.0816618	10	0.411797	0.0600211	10
A3MYDRAFT_2661	128	endoribonuclease L-PSP, putative	0.192756	0.0614367	10	0.140462	0.0213298	10	0.177715	0.0686724	10	0.58278	0.114604	10	0.16054	0.0709835	10	0.265532	0.08956	10
A3MYDRAFT_2662	617	pyruvate kinase (EC 2.7.1.40)	0.0453035	0.0195788	10	0.0549591	0.0143226	10	0.0454861	0.0164379	10	0.0166463	0.00578333	7	0.0600022	0.0126745	10	0.0328882	0.00993192	10
A3MYDRAFT_2663	713	hypothetical protein	0.0072387	0.00295307	9	0.00449225	0.00174985	6	0.00465986	0.00286728	5			0	0.0112278	0.00529213	10			3
A3MYDRAFT_2664	775	ATP-dependent DNA helicase PcrA	0.00355441	0.000216007	7			2			0			0			2			0
A3MYDRAFT_2665	1145	Predicted helicase	0.00241093	0.000127687	5	0.00375473	0.00160503	10	0.00307844	0.00110801	6			0	0.00271192	0.000986436	6			2
A3MYDRAFT_2668	379	Predicted pyridoxal phosphate-dependent enzyme apparently involved in regulation of cell wall biogenesis	0.00837787	0.00319989	7	0.0170149	0.00651776	10	0.0116581	0.00511056	8			1	0.013423	0.00422896	10	0.0154075	0.00600572	7
A3MYDRAFT_2673	241	6-phosphogluconolactonase	0.0603802	0.0311557	10	0.0599268	0.0219138	10	0.0632601	0.014453	10	0.117058	0.0369795	10	0.0809745	0.0157892	10	0.133746	0.0338048	10
A3MYDRAFT_2674	227	FOG: FHA domain	0.0292309	0.0121725	10	0.0296112	0.0138564	10	0.0293953	0.0107069	10	0.0720697	0.022704	8	0.0764174	0.0197574	10	0.0888076	0.0268492	10
A3MYDRAFT_2676	339	hopanoid biosynthesis associated radical SAM protein HpnH			1	0.0239671	0.01488	10	0.0117851	0.00561821	6			0	0.0240179	0.0144507	9	0.0123335	0.00652207	4
A3MYDRAFT_2679	631	chaperone protein DnaK	0.0336553	0.00749101	10	0.00685798	0.00248459	10	0.0173124	0.012224	10	0.0376486	0.0152545	10	0.012343	0.0080911	10	0.0279672	0.00585566	10
A3MYDRAFT_2680	145	heat shock protein Hsp20	0.0193284	0.000796745	5			0	0.048461	0.0115309	5			0			0			1
A3MYDRAFT_2682	221	Methylase involved in ubiquinone/menaquinone biosynthesis			0	0.0173274	0.00747374	10			3			0	0.0278675	0.0184276	8			1
A3MYDRAFT_2686	179	hypothetical protein			2			3	0.0163806	0.00646864	4			0			2			2
A3MYDRAFT_2694	615	ATP-dependent metalloprotease FtsH	0.174213	0.0532162	10	0.115941	0.0127519	10	0.124089	0.0299544	10	0.0155791	0.00478812	8	0.0385949	0.0200244	10	0.0179421	0.0148857	10
A3MYDRAFT_2698	265	Actin and related proteins	0.23489	0.0804415	10	0.205379	0.0315515	10	0.200927	0.0365617	10	0.25962	0.051168	10	0.274072	0.0589752	10	0.222249	0.0988011	10
A3MYDRAFT_2699	724	Soluble lytic murein transglycosylase and related regulatory proteins (some contain LysM/invasin domains)	0.0176763	0.0129201	8	0.0139335	0.00499871	10	0.00914288	0.00654987	10			0	0.00366664	0.00138197	7			2
A3MYDRAFT_2705	119	Lactoylglutathione lyase and related lyases			1			1			3			2	0.0253462	0.0109371	4	0.0222817	0.00396227	5
A3MYDRAFT_2706	187	6,7-dimethyl-8-ribityllumazine synthase (EC 2.5.1.78)	0.034025	0.0138396	10	0.0407746	0.0172299	10	0.0343384	0.0131244	10	0.0321679	0.0156513	7	0.0316819	0.00736287	10	0.0294015	0.0139445	10
A3MYDRAFT_2710	120	hypothetical protein	0.0259302	0.00720513	7	0.0518396	0.0162723	10	0.058082	0.0304367	9			0			0			0
A3MYDRAFT_2711	583	Predicted unusual protein kinase	0.0250154	0.013048	8	0.0143317	0.00706974	10	0.015208	0.0095539	8			0			0			0
A3MYDRAFT_2712	240	Serine/threonine protein phosphatase	0.123912	0.0196317	10	0.134861	0.0223414	10	0.144931	0.0190838	10	0.157173	0.0541936	10	0.173992	0.0151403	10	0.161719	0.0331057	10
A3MYDRAFT_2717	233	Tic22-like family.	0.0625625	0.019562	10	0.101919	0.0137736	10	0.101565	0.0248521	10	0.089729	0.0276556	10	0.118577	0.0179534	10	0.116419	0.0422638	10
A3MYDRAFT_2718	251	Tic22-like family.			0	0.042163	0.0167314	10	0.0351993	0.0226803	10			0	0.0683521	0.0249405	10	0.0775735	0.0278571	10
A3MYDRAFT_2720	169	Acetyltransferases	0.028008	0.010655	8	0.0221097	0.00768637	9	0.0249558	0.00634112	9			0			2			0
A3MYDRAFT_2722	289	Predicted hydrolases or acyltransferases (alpha/beta hydrolase superfamily)	0.00941544	0.000476118	8	0.0133413	0.00598419	8	0.0148923	0.00600242	6			0			0			0
A3MYDRAFT_2728	137	AbrB-like transcriptional regulator.	0.181276	0.0893547	10	0.378189	0.116476	10	0.366279	0.0550829	10			1	0.16379	0.158733	10			3
A3MYDRAFT_2732	183	ADP-ribose pyrophosphatase	0.0454959	0.0212669	10	0.0698803	0.0221417	10	0.0585334	0.0199507	10	0.0815989	0.0149492	7	0.0533412	0.0154424	10	0.0821334	0.0370537	10
A3MYDRAFT_2734	635	Serine/threonine protein phosphatase	0.0280054	0.0107961	10	0.0413998	0.008858	10	0.0321173	0.00972702	10	0.0172445	0.00560216	10	0.0372147	0.0115299	10	0.0114976	0.0060466	9
A3MYDRAFT_2737	370	3-dehydroquinate synthase (EC 4.2.3.4)	0.0136708	0.00432945	8	0.0173861	0.006568	10	0.0135059	0.00572134	9			1	0.0136809	0.00437753	8	0.0116958	0.00411399	7
A3MYDRAFT_2740	477	Deoxyribodipyrimidine photolyase	0.0134473	0.00529514	9	0.0276942	0.00513351	10	0.0273482	0.0103739	10			2	0.0219245	0.00705677	10	0.0133302	0.00374494	10
A3MYDRAFT_2745	428	Succinyl-CoA synthetase, beta subunit			3			1			3			0	0.00830576	0.00232964	5			0
A3MYDRAFT_2750	230	triosephosphate isomerase (EC 5.3.1.1)	0.122655	0.0304347	10	0.0986935	0.0362693	10	0.125741	0.0283545	10	0.46365	0.065249	10	0.157855	0.0376159	10	0.295351	0.11151	10
A3MYDRAFT_2753	208	hypothetical protein	0.0363829	0.0200368	9	0.0373061	0.0179854	9	0.0307396	0.014871	10	0.0358054	0.012249	7	0.0381993	0.00988649	10	0.0252567	0.0114282	10
A3MYDRAFT_2755	717	polyribonucleotide nucleotidyltransferase	0.158419	0.0356609	10	0.18303	0.0201613	10	0.149117	0.0417749	10	0.110089	0.0476372	10	0.207231	0.0290765	10	0.137049	0.0102322	10
A3MYDRAFT_2758	248	Glycosyltransferases involved in cell wall biogenesis	0.0111812	0.000668331	4			1			3			0			1			0
A3MYDRAFT_2759	333	Protein of unknown function, DUF288.	0.0316878	0.0138921	10	0.0381346	0.00875337	10	0.0420905	0.00906957	10	0.0347399	0.0176796	7	0.0554716	0.0204719	10	0.0593692	0.0306776	10
A3MYDRAFT_2771	303	Methylase involved in ubiquinone/menaquinone biosynthesis			0			2	0.00775932	5.70718e-05	4			0			0			0
A3MYDRAFT_2775	565	Periplasmic protein involved in polysaccharide export			1	0.0100507	0.00227513	8	0.00423837	0.000142506	4			0	0.00546054	0.00201295	9			3
A3MYDRAFT_2777	251	urea ABC transporter ATP-binding protein	0.0262292	0.0100586	7	0.0201029	0.00720452	10	0.0199254	0.00678143	10			0			1			0
A3MYDRAFT_2778	248	urea ABC transporter ATP-binding protein	0.0109984	0.000732288	5	0.0144881	0.00502359	8	0.0110196	0.00360638	7			0			1			0
A3MYDRAFT_2781	440	urea-binding protein	0.358568	0.0587479	10	0.272813	0.0491197	10	0.271834	0.0377117	10	0.740019	0.27923	10	0.375625	0.0885649	10	0.461738	0.164845	10
A3MYDRAFT_2783	139	Predicted aspartyl protease	0.0192184	0.000710736	4	0.0244996	0.00910823	7			3			1	0.0284786	0.0106142	8			1
A3MYDRAFT_2791	113	Diadenosine tetraphosphate (Ap4A) hydrolase and other HIT family hydrolases	0.0755667	0.0330894	10	0.0641069	0.0293478	10	0.0903959	0.0185303	10	0.0432087	0.028118	4	0.0437259	0.0262869	9	0.0685631	0.0319085	10
A3MYDRAFT_2793	326	3'(2'),5'-bisphosphate nucleotidase, HAL2 family	0.0144589	0.00454817	4	0.010235	0.00379863	5	0.023383	0.0204982	4	0.032062	0.0165146	6	0.0294796	0.00872178	9	0.017094	0.00907677	8
A3MYDRAFT_2794	328	Sulfite oxidase and related enzymes	0.012125	0.00633405	9	0.0116865	0.00390892	5	0.00724991	0.00021334	6			0			0			0
A3MYDRAFT_2801	108	hypothetical protein	0.0549695	0.037965	8	0.0492908	0.0260132	10	0.0998257	0.0453525	10			0	0.0438403	0.0223679	6	0.242381	0.237701	4
A3MYDRAFT_2805	258	two component transcriptional regulator, LuxR family	0.0981174	0.0278821	10	0.0947641	0.023396	10	0.105173	0.0187615	10	0.106086	0.0194439	8	0.13354	0.0296464	10	0.111826	0.0239979	10
A3MYDRAFT_2810	639	glucose-inhibited division protein A	0.00425777	0.000177485	5			2			3			0			3			2
A3MYDRAFT_2815	959	Isoleucyl-tRNA synthetase (EC 6.1.1.5)	0.0588075	0.0153979	10	0.0502015	0.0113882	10	0.0485652	0.00984241	10	0.0865745	0.00902603	10	0.0503925	0.00945822	10	0.0874417	0.0232656	10
A3MYDRAFT_2822	550	ABC-type dipeptide transport system, periplasmic component	0.0425309	0.0148638	10	0.0367212	0.00824561	10	0.0416108	0.00583838	10	0.0256995	0.0103473	7	0.0225682	0.00411086	10	0.0188177	0.00816425	7
A3MYDRAFT_2824	144	Domain of unknown function (DUF1824).			2	0.0192036	0.00678249	7	0.0207242	0.0073792	8			2	0.0267069	0.0138425	10	0.0386376	0.0228711	10
A3MYDRAFT_2828	407	KGK domain.	0.0221563	0.0123129	10	0.0201551	0.00870846	10	0.0239499	0.0109649	10			0	0.0283412	0.0123164	10	0.0116365	0.00738755	4
A3MYDRAFT_2832	154	hypothetical protein	0.0342024	0.0164748	10	0.0419921	0.0145445	10	0.0509401	0.0274555	10			0	0.0289058	0.01469	8			3
A3MYDRAFT_2833	492	glycolate oxidase, subunit GlcD			2	0.00644727	0.00237255	6	0.00478248	4.45689e-05	4			0			2			2
A3MYDRAFT_2840	103	Carbon dioxide concentrating mechanism/carboxysome shell protein	0.596253	0.118906	10	0.6703	0.104717	10	0.566337	0.181049	10	0.403241	0.0988228	10	0.728339	0.123737	10	0.395399	0.171544	10
A3MYDRAFT_2841	112	Carbon dioxide concentrating mechanism/carboxysome shell protein	1.21338	0.135138	10	1.43033	0.0930793	10	1.31174	0.231516	10	1.13709	0.333555	10	1.256	0.222264	10	0.876347	0.324385	10
A3MYDRAFT_2842	103	Carbon dioxide concentrating mechanism/carboxysome shell protein	0.156632	0.0453649	10	0.109799	0.0281049	10	0.151969	0.0619135	10	0.0449714	0.0266294	5	0.193699	0.0498975	10	0.0952647	0.0333219	8
A3MYDRAFT_2843	690	Carbonic anhydrases/acetyltransferases, isoleucine patch superfamily	0.122157	0.0139257	10	0.123646	0.0174377	10	0.150123	0.0317883	10	0.0290443	0.0112985	9	0.0647408	0.0262387	10	0.0348662	0.0113981	10
A3MYDRAFT_2845	471	ribulose 1,5-bisphosphate carboxylase large subunit (EC 4.1.1.39)	1.55439	0.138426	10	1.35838	0.178755	10	1.52521	0.121302	10	2.54068	0.288711	10	1.53545	0.314301	10	1.85965	0.24157	10
A3MYDRAFT_2846	140	RbcX protein.			0	0.0210564	0.00850386	4			1			0	0.0189515	0.00770586	5			1
A3MYDRAFT_2847	111	Ribulose bisphosphate carboxylase small subunit	0.762908	0.125364	10	0.768372	0.10712	10	0.75267	0.0815385	10	0.900056	0.127248	10	0.747368	0.0748508	10	0.722662	0.0645442	10
A3MYDRAFT_2851	428	methylglyoxal synthase			2	0.00716921	0.00267582	7			3			0	0.00623508	0.00215225	6			2
A3MYDRAFT_2854	143	Anti-sigma regulatory factor (Ser/Thr protein kinase)	0.0236074	0.0081075	8	0.0196562	0.00653421	6	0.016373	0.000150527	5			0			0			0
A3MYDRAFT_2855	378	Serine phosphatase RsbU, regulator of sigma subunit	0.00861639	0.00372292	5	0.00946325	0.00509527	6	0.00751041	0.00269042	5			0	0.0180138	0.00520639	9			3
A3MYDRAFT_2856	107	anti-anti-sigma factor	0.0724731	0.0208869	10	0.0623666	0.0243791	10	0.0531399	0.0207016	10			1	0.0354477	0.0167226	6			0
A3MYDRAFT_2857	564	Phytoene dehydrogenase and related proteins	0.0139953	0.00791833	8	0.00496552	0.00183671	6	0.00634651	0.00316146	8			3	0.00471557	0.00146008	6			3
A3MYDRAFT_2866	390	hypothetical protein	0.00851085	0.00368686	4	0.00609233	0.000140344	7	0.00601779	6.50394e-05	6			0	0.00700568	0.00256045	4			2
A3MYDRAFT_2868	137	Domain of unknown function (DUF4308).	0.0309246	0.0116359	6	0.0324893	0.0161175	7	0.0250492	0.00939972	9			0			0			0
A3MYDRAFT_2869	132	Nuclease A inhibitor-like protein.			0	0.0178839	0.000228254	4			0			0			0			0
A3MYDRAFT_2871	108	Nitrogen fixation protein of unknown function.			2	0.0276379	0.0103484	8	0.0326504	0.0126673	4			0			1			0
A3MYDRAFT_2872	354	D-alanine--D-alanine ligase	0.0153433	0.00518605	8	0.0161792	0.00538795	10	0.00911105	0.00336738	8	0.0280173	0.00937425	7	0.02414	0.0104359	10	0.0155826	0.0107776	10
A3MYDRAFT_2876	396	hypothetical protein			0			0			0	0.0163494	0.00465821	4			0			0
A3MYDRAFT_2880	147	hypothetical protein	0.0232641	0.00896652	5	0.0540155	0.0321508	9	0.0468069	0.0145463	9	0.0315922	0.0119912	7	0.164936	0.0581275	10	0.078469	0.0643126	10
A3MYDRAFT_2881	267	Transcriptional regulators			1	0.0139398	0.00668964	7	0.00902904	0.000390514	5			0	0.0227139	0.0113011	5			1
A3MYDRAFT_2882	468	3-isopropylmalate dehydratase, large subunit (EC 4.2.1.33)	0.00697702	0.00260167	5	0.0245636	0.00613583	10	0.0108636	0.00183154	8			0	0.0198326	0.00851014	10	0.0121173	0.00769066	8
A3MYDRAFT_2884	363	A/G-specific DNA-adenine glycosylase (EC 3.2.2.-)			2	0.0072974	0.00225669	10	0.00647138	7.46069e-05	6	0.00902148	0.000268658	4	0.0063688	0.000408113	7	0.0122668	0.00457568	10
A3MYDRAFT_2892	423	glutamate-5-semialdehyde dehydrogenase (EC 1.2.1.41)	0.0163123	0.0131959	8	0.0151531	0.00708781	9	0.014599	0.00581928	10	0.0103366	0.00382022	4	0.023099	0.00641539	10	0.0209643	0.0128335	7
A3MYDRAFT_2894	407	Cystathionine beta-lyase family protein involved in aluminum resistance	0.0326118	0.0108977	10	0.046477	0.0074384	10	0.0303391	0.0112008	10	0.01196	0.00332786	4	0.0422455	0.0138899	10	0.0184541	0.0115602	7
A3MYDRAFT_2897	92	bacterial nucleoid protein Hbs	0.296887	0.102576	10	0.330496	0.0926724	10	0.409377	0.160551	10			0	0.347148	0.106644	10	0.382815	0.0475417	8
A3MYDRAFT_2904	351	anthranilate phosphoribosyltransferase (EC 2.4.2.18)	0.0246941	0.00960967	6	0.0160377	0.00857964	8	0.0224342	0.0141215	9			0	0.0273824	0.0190539	8	0.0203874	0.00779317	7
A3MYDRAFT_2907	293	Predicted hydrolases or acyltransferases (alpha/beta hydrolase superfamily)	0.012426	0.00497264	6	0.0187728	0.0066023	10	0.0134172	0.00388083	9			0			1			0
A3MYDRAFT_2910	399	Glycosyltransferase	0.0166873	0.00665206	9	0.0221649	0.00665772	10	0.0136846	0.00616456	10			0			3			2
A3MYDRAFT_2911	119	Mannose-6-phosphate isomerase			0			1			2	0.0438093	0.0155567	8	0.0344388	0.0163448	7	0.0525724	0.0176257	10
A3MYDRAFT_2923	174	hypothetical protein	0.0314013	0.0134275	9	0.0385059	0.0124772	10	0.015234	0.00443352	9	0.0455988	0.0287061	4			1			2
A3MYDRAFT_2924	198	orotate phosphoribosyltransferase (EC 2.4.2.10)	0.0350599	0.02308	10	0.0289277	0.0194552	10	0.0213167	0.00912217	8	0.062731	0.0224157	10	0.084186	0.016115	10	0.059166	0.0189749	10
A3MYDRAFT_2927	445	Putative peptidoglycan-binding domain-containing protein	0.0219002	0.0180207	8	0.0459377	0.00797171	10	0.0437216	0.0204356	10	0.0179833	0.00936378	6	0.0458497	0.012845	10	0.029575	0.0138481	10
A3MYDRAFT_2929	388	carbamoyl-phosphate synthase small subunit	0.0810831	0.021816	10	0.058866	0.00982448	10	0.0680219	0.0170234	10	0.0788166	0.0330901	10	0.0736979	0.0152453	10	0.0833951	0.0142495	10
A3MYDRAFT_2930	114	anti-anti-sigma factor	0.149746	0.0231007	10	0.136722	0.0221503	10	0.133598	0.0183347	10	0.222291	0.0362603	10	0.115842	0.021276	10	0.146108	0.0466933	10
A3MYDRAFT_2933	94	Domain of unknown function (DUF1816).			0	0.0323997	0.0120642	7			1			0			1			0
A3MYDRAFT_2934	273	Predicted hydrolases or acyltransferases (alpha/beta hydrolase superfamily)			1			3	0.00864667	8.87945e-05	5			0			0			0
A3MYDRAFT_2935	313	Asparaginase	0.0495056	0.0214735	10	0.0674836	0.0152563	10	0.0738255	0.0119849	10	0.0516746	0.0211035	10	0.0702733	0.0297932	10	0.0523987	0.0153641	10
A3MYDRAFT_2939	165	hypothetical protein			3			0			1			0			1	0.0228686	0.00827641	4
A3MYDRAFT_2941	1547	Subtilisin-like serine proteases	0.00297955	0.00154127	6	0.00293607	0.00216855	9	0.00304059	0.00210484	8			3	0.00452254	0.00347968	9	0.00842381	0.00494232	8
A3MYDRAFT_2946	694	hypothetical protein	0.0219732	0.00576251	10	0.033104	0.00811298	10	0.0199035	0.00466153	10	0.0129516	0.00644955	10	0.00822464	0.00307481	10	0.00729892	0.00296839	10
A3MYDRAFT_2948	645	Carbohydrate-selective porin	0.053265	0.00774591	10	0.050062	0.0132476	10	0.0253288	0.00973073	10	0.0697381	0.0510291	10	0.0116335	0.00570006	10	0.0186617	0.0146954	6
A3MYDRAFT_2949	277	Archaeal fructose-1,6-bisphosphatase and related enzymes of inositol monophosphatase family	0.012878	0.00451094	10	0.00866486	0.000215328	10	0.0111374	0.00394261	10			2	0.0124673	0.00578685	10	0.0208498	0.0042356	6
A3MYDRAFT_2952	315	Predicted oxidoreductases (related to aryl-alcohol dehydrogenases)			1			3	0.0120155	0.00385442	5			0			1			0
A3MYDRAFT_2954	113	XisI protein.			0			0			0			0			1	0.0233208	0.00480381	4
A3MYDRAFT_2955	207	hypothetical protein			2	0.0256329	0.0123137	10	0.0289212	0.0116563	10			1	0.0480261	0.0251567	10	0.0393986	0.0156758	10
A3MYDRAFT_2957	324	Putative peptidoglycan-binding domain-containing protein			1	0.0103998	0.00412371	5			2			0			1			0
A3MYDRAFT_2960	202	PBS lyase HEAT-like repeat./HEAT repeats./HEAT repeat.	0.0134626	0.000739515	7	0.014517	0.00510411	9	0.0153985	0.00591488	10			0			0			0
A3MYDRAFT_2961	286	PBS lyase HEAT-like repeat./HEAT repeats.	0.00962285	0.000561621	5	0.0141136	0.00680514	6	0.00981897	0.00363765	5			0			1			2
A3MYDRAFT_2962	87	CpcD/allophycocyanin linker domain.	0.55076	0.139271	10	0.53749	0.0856042	10	0.570992	0.0825855	10	0.360921	0.0873275	10	0.487236	0.0675287	10	0.522785	0.0971012	10
A3MYDRAFT_2963	290	Phycobilisome Linker polypeptide./CpcD/allophycocyanin linker domain.	0.778543	0.114989	10	0.572139	0.112709	10	0.671926	0.0608474	10	0.815544	0.366527	10	0.409026	0.0961895	10	0.727128	0.110762	10
A3MYDRAFT_2964	162	phycocyanin, alpha subunit	2.78839	0.543458	10	3.07261	0.304621	10	2.52503	0.352889	10	1.48328	0.449273	10	1.27706	0.217736	10	1.29643	0.609028	10
A3MYDRAFT_2965	172	phycocyanin, beta subunit	2.39544	0.322281	10	3.10924	0.237146	10	2.58134	0.376132	10	2.09563	0.820843	10	1.6413	0.327427	10	2.02911	1.36086	10
A3MYDRAFT_2967	183	CpeS-like protein.	0.0266207	0.0141773	8	0.0302595	0.0140835	10	0.0363433	0.0142737	10	0.0685121	0.0414579	9	0.0448189	0.0268749	10	0.0513593	0.0196799	10
A3MYDRAFT_2968	574	Ribbon-helix-helix protein, copG family.	0.114762	0.0628681	10	0.156909	0.0198517	10	0.198125	0.057455	10	0.00984732	0.0045686	6	0.0790416	0.0240678	10	0.0194279	0.00550176	8
A3MYDRAFT_2969	198	PPOX class probable FMN-dependent enzyme, alr4036 family			3	0.0141318	0.00523794	6	0.0202318	0.00958568	6			0	0.0208049	0.00896398	7	0.0119679	0.000701896	4
A3MYDRAFT_2972	145	hypothetical protein			0			0			0			0			2	0.0224062	0.0114143	7
A3MYDRAFT_2974	95	Uncharacterized protein conserved in bacteria	0.157689	0.0709124	10	0.184831	0.0432906	10	0.177911	0.0254592	10	0.350768	0.0985625	10	0.353742	0.0992673	10	0.405414	0.101113	10
A3MYDRAFT_2979	66	hypothetical protein			3	0.0501393	0.0277793	8	0.0449156	0.0165748	8			2	0.0500358	0.0205777	7	0.0636922	0.0204026	5
A3MYDRAFT_2985	483	hypothetical protein	0.00669168	0.00223606	6	0.0117603	0.00429709	8	0.0110547	0.00360547	9			0	0.00668697	0.00261291	4			0
A3MYDRAFT_2987	493	hypothetical protein			0	0.00477939	5.38992e-05	4			0			0			1			0
A3MYDRAFT_2993	327	Predicted transcriptional regulators	0.0508799	0.0235117	10	0.0542305	0.0132195	10	0.0405968	0.0271134	8	0.0238412	0.0143153	6	0.0652216	0.0124842	10	0.0379815	0.0156628	10
A3MYDRAFT_2994	243	Dienelactone hydrolase and related enzymes	0.126791	0.0155894	10	0.0967974	0.0254144	10	0.0802378	0.0190022	10	0.446555	0.0993266	10	0.18425	0.033569	10	0.255142	0.0757451	10
A3MYDRAFT_2995	307	Ribosomal protein S1	0.106344	0.0344478	10	0.0758063	0.00814953	10	0.0781766	0.0202562	10	0.0593906	0.0154598	8	0.128376	0.0319329	10	0.0901516	0.0431076	10
A3MYDRAFT_3001	242	Response regulators consisting of a CheY-like receiver domain and a winged-helix DNA-binding domain	0.275234	0.0196026	10	0.220684	0.0328011	10	0.25141	0.0285908	10	0.297819	0.106648	10	0.263421	0.0490999	10	0.307252	0.0672675	10
A3MYDRAFT_3006	403	Glycosyltransferases, probably involved in cell wall biogenesis			0	0.00675838	0.00218261	7	0.00581949	5.63319e-05	4			0			0			0
A3MYDRAFT_3010	1947	Uncharacterized protein conserved in bacteria			1	0.0014614	0.000515584	5			0			0			0			0
A3MYDRAFT_3012	316	4-diphosphocytidyl-2-C-methyl-D-erythritol kinase (EC 2.7.1.148)			3			2	0.0118665	0.00982339	5	0.010754	0.000714609	4	0.0126177	0.00479245	8	0.0192718	0.00992127	8
A3MYDRAFT_3013	204	Putative peptidoglycan-binding domain-containing protein			0	0.0135406	0.00469667	6			2			0			2			0
A3MYDRAFT_3014	307	Uncharacterized proteins, homologs of microcin C7 resistance protein MccF			0	0.00927999	0.00332043	5			0			0			2			0
A3MYDRAFT_3015	354	uroporphyrinogen decarboxylase (EC 4.1.1.37)	0.0959599	0.0145071	10	0.108278	0.0175425	10	0.0907724	0.0196507	10	0.132766	0.0369994	10	0.13816	0.0186854	10	0.186091	0.056275	10
A3MYDRAFT_3016	333	Nucleoside-diphosphate-sugar epimerases			3	0.00912459	0.00331598	7			3			0			2			0
A3MYDRAFT_3020	187	Transcription factor zinc-finger.			0			2			3			0	0.0149096	0.00639592	4			0
A3MYDRAFT_3023	355	Putative bacterial sensory transduction regulator.			0	0.00677152	0.000174701	9			2			0	0.00851348	0.00370089	6			1
A3MYDRAFT_3026	145	Cytosine/adenosine deaminases	0.0189782	0.00111756	5			3	0.02292	0.00856967	5	0.0458008	0.0129807	7	0.0205069	0.0072628	10	0.0284371	0.0176779	9
A3MYDRAFT_3028	1657	Chemotaxis protein histidine kinase and related kinases	0.00196545	0.000556901	6	0.00215624	0.000746084	8	0.00175485	0.000935853	9			0			1			0
A3MYDRAFT_3029	224	5'-nucleotidase (EC 3.1.3.5)/3'-nucleotidase (EC 3.1.3.6)/exopolyphosphatase (EC 3.6.1.11)	0.0481956	0.00989761	10	0.0396343	0.0112304	10	0.0359711	0.0212846	7	0.0866579	0.0222235	10	0.0538009	0.0158559	10	0.0743951	0.025201	10
A3MYDRAFT_3030	235	Uncharacterized conserved protein	0.040257	0.0246851	10	0.0857613	0.0218	10	0.0397957	0.0187754	10	0.0209921	0.00955391	5	0.0854123	0.0133404	10	0.0343438	0.0264058	10
A3MYDRAFT_3031	122	single-strand binding protein	0.0376319	0.0236074	9	0.0483052	0.0431165	7	0.0302855	0.0135823	9			3	0.063529	0.01858	9	0.0470936	0.0217207	10
A3MYDRAFT_3032	337	rod shape-determining protein MreB	0.0501863	0.0255621	10	0.048994	0.0110821	10	0.0431067	0.0168011	10			0	0.0159002	0.00816016	4			1
A3MYDRAFT_3035	291	methylthioadenosine phosphorylase (EC 2.4.2.28)	0.0277243	0.0168925	9	0.017362	0.00475474	9	0.0213809	0.0125785	10	0.0270867	0.0109381	10	0.0284404	0.0079735	10	0.0428123	0.0205881	10
A3MYDRAFT_3037	532	phosphoglycerate mutase (EC 5.4.2.1)	0.0198603	0.010799	7	0.0221757	0.00791217	9	0.011926	0.00659993	9	0.0133771	0.00457211	6	0.0272449	0.0117818	10	0.0219061	0.0123452	9
A3MYDRAFT_3039	686	Uncharacterized protein conserved in bacteria	0.0885682	0.012144	10	0.111751	0.0143163	10	0.116948	0.0217412	10	0.00892537	0.00220894	5	0.0376568	0.0151374	10	0.0180581	0.0152673	6
A3MYDRAFT_3042	764	alpha-1,4-glucan:alpha-1,4-glucan 6-glycosyltransferase	0.0400202	0.0189719	10	0.0305494	0.00565687	10	0.0357687	0.0129612	10	0.0190367	0.00712718	10	0.0425465	0.0170579	10	0.0386997	0.0138342	10
A3MYDRAFT_3056	217	Uncharacterized protein conserved in cyanobacteria			3			0			1			0	0.0102201	0.000567296	6			0
A3MYDRAFT_3059	233	Response regulators consisting of a CheY-like receiver domain and a winged-helix DNA-binding domain			0			2			0			0	0.00953252	0.000658058	4			0
A3MYDRAFT_3061	203	Uncharacterized conserved protein	0.0286568	0.014617	6	0.030862	0.0119132	10	0.0259829	0.014676	8			0	0.0135522	0.00600889	4			0
A3MYDRAFT_3062	531	methionyl-tRNA synthetase (EC 6.1.1.10)	0.0313745	0.00792185	10	0.0280539	0.0108906	10	0.0323073	0.0144252	10	0.0339206	0.0174377	10	0.0516009	0.00635677	10	0.0709495	0.0226483	10
A3MYDRAFT_3066	148	chorismate mutase (EC 5.4.99.5)	0.0287163	0.0088832	5	0.0210915	0.00848464	7	0.0184425	0.00573541	7	0.030983	0.0109471	8	0.0265107	0.0129456	10	0.0256661	0.0116014	9
A3MYDRAFT_3067	276	signal peptide peptidase A. Serine peptidase. MEROPS family S49	0.0255679	0.01167	8	0.0121872	0.00609748	10	0.0189551	0.0086606	10			0	0.00786838	0.000199065	5			0
A3MYDRAFT_3070	547	hypothetical protein			1	0.00433541	8.08293e-05	7			0			0			0			0
A3MYDRAFT_3072	298	phenazine biosynthesis protein PhzF family	0.0139174	0.00525773	6	0.011963	0.00421874	8	0.01238	0.00419883	7	0.0210015	0.0105536	6	0.0176786	0.00739176	10	0.0272048	0.0118341	7
A3MYDRAFT_3083	136	hypothetical protein			1			0			0			0			1	0.0186243	0.00134652	5
A3MYDRAFT_3090	980	glycine dehydrogenase (decarboxylating)	0.016301	0.00619383	10	0.0202393	0.00486454	10	0.0181507	0.0080945	10	0.00961982	0.00391487	8	0.0137527	0.00397203	10	0.00935273	0.00561413	10
A3MYDRAFT_3091	132	glycine cleavage system H protein	0.133822	0.0428335	10	0.123937	0.0285514	10	0.128696	0.0433769	10	0.259544	0.0491388	10	0.126605	0.0360023	10	0.153331	0.0326705	10
A3MYDRAFT_3103	314	Response regulator containing CheY-like receiver, AAA-type ATPase, and DNA-binding domains	0.105076	0.0229991	10	0.106298	0.0144938	10	0.102223	0.0292088	10	0.0750345	0.0235517	10	0.14995	0.0257779	10	0.131565	0.025833	10
A3MYDRAFT_3107	949	ATP-dependent chaperone ClpB	0.0143528	0.00737885	9	0.0125889	0.00443087	10	0.00973204	0.00409732	10	0.00423558	0.00155441	5	0.00611672	0.00548696	8	0.00276566	0.00042458	7
A3MYDRAFT_3115	181	Peroxiredoxin			0			2			3			2	0.0128609	0.00080133	7	0.0151265	0.00280487	4
A3MYDRAFT_3116	655	Molecular chaperone, HSP90 family	0.0325556	0.0117519	10	0.0197797	0.00517776	10	0.0199616	0.0086858	10	0.0113027	0.00502153	5	0.0408151	0.0112236	10	0.0163042	0.0124327	8
A3MYDRAFT_3119	383	Tetratricopeptide repeat./TPR repeat.			0	0.0194022	0.00623323	10	0.0108785	0.00591177	4			1	0.045332	0.0129961	10	0.0335452	0.0119741	10
A3MYDRAFT_3120	299	Ycf66 protein N-terminus.	0.0193175	0.00503365	10	0.0184963	0.00566213	10	0.0175132	0.00311873	10			0	0.0126259	0.00341835	6			2
A3MYDRAFT_3123	151	Uncharacterized conserved protein	0.0422769	0.0188142	6	0.037	0.00789269	9	0.0337589	0.0229545	6			0	0.023466	0.0137751	5			0
A3MYDRAFT_3128	1089	Uncharacterized conserved protein	0.0040273	0.00332488	5	0.00342271	0.00157399	9	0.00323208	0.00124989	4			1			2			1
A3MYDRAFT_3132	138	Predicted ring-cleavage extradiol dioxygenase	0.0317205	0.0120353	4	0.034783	0.0195328	9	0.0302027	0.0173604	8			0	0.0243203	0.00847144	6			1
A3MYDRAFT_3136	240	pyridoxine 5'-phosphate synthase (EC 2.6.99.2)	0.21417	0.0482864	10	0.178133	0.0243894	10	0.197575	0.0255965	10	0.412047	0.0976777	10	0.183592	0.0337937	10	0.292895	0.0404127	10
A3MYDRAFT_3138	211	hypothetical protein			2			3	0.0113267	0.000474358	4			0			0			1
A3MYDRAFT_3141	289	5,10-methylene-tetrahydrofolate dehydrogenase/Methenyl tetrahydrofolate cyclohydrolase	0.0148126	0.00519265	9	0.017461	0.00643237	9	0.025449	0.0103162	10	0.0297928	0.0113523	6	0.0211065	0.0146108	10	0.0258521	0.0157006	10
A3MYDRAFT_3142	106	ferredoxin [2Fe-2S]	0.0442563	0.0320247	9	0.0541326	0.0185304	10	0.0573337	0.0190153	9	0.0531406	0.0231172	8	0.0714899	0.0420656	10	0.070532	0.0233353	10
A3MYDRAFT_3144	314	ATP synthase F1 subcomplex gamma subunit	0.387115	0.0513542	10	0.294714	0.0434311	10	0.310739	0.0332481	10	0.174987	0.0887933	10	0.183945	0.022591	10	0.169094	0.0386333	10
A3MYDRAFT_3145	505	ATP synthase F1 subcomplex alpha subunit	0.626003	0.0378401	10	0.345435	0.0518173	10	0.480979	0.0631311	10	0.490905	0.0475913	10	0.356507	0.0538396	10	0.3283	0.0410979	10
A3MYDRAFT_3146	185	ATP synthase F1 subcomplex delta subunit	0.263984	0.0340136	10	0.234567	0.0285734	10	0.260224	0.0645387	10			3	0.112563	0.0703317	9	0.0728918	0.0677741	6
A3MYDRAFT_3147	172	ATP synthase, F0 subunit b	0.226809	0.0560285	10	0.173646	0.0540004	10	0.192572	0.0708582	10	0.0384474	0.027416	7	0.0538446	0.0216211	7	0.0336927	0.0213044	7
A3MYDRAFT_3148	161	ATP synthase F0 subcomplex B' subunit	0.178664	0.046128	10	0.180889	0.0377603	10	0.170789	0.0367814	10	0.0346431	0.0241482	5	0.0533423	0.0174677	10	0.0565258	0.0301085	7
A3MYDRAFT_3149	81	ATP synthase F0 subcomplex C subunit	0.0335934	0.00169874	8	0.0368377	0.0130404	8	0.0296442	0.00108144	7			0			0			0
A3MYDRAFT_3150	249	ATP synthase F0 subcomplex A subunit	0.0783426	0.0363912	10	0.0558426	0.00740861	10	0.0496067	0.0110235	10			0	0.0383137	0.012852	6			1
A3MYDRAFT_3152	402	phycobiliprotein asparagine N-methyltransferase (EC 2.1.1.-)	0.00773956	0.00282378	6	0.00704571	0.00269336	5	0.00824349	0.00315649	5			3	0.0157236	0.00921579	10	0.00936065	0.0028853	8
A3MYDRAFT_3153	900	phycobilisome core-membrane linker protein	0.354576	0.0660158	10	0.296324	0.0206296	10	0.321413	0.0396742	10	0.0870808	0.0262889	10	0.142074	0.0421258	10	0.13967	0.0333943	10
A3MYDRAFT_3154	161	allophycocyanin alpha subunit apoprotein	1.23023	0.256057	10	1.0504	0.11139	10	1.40107	0.381439	10	1.00402	0.316252	10	0.602443	0.120976	10	1.1835	1.22197	10
A3MYDRAFT_3155	161	allophycocyanin beta subunit apoprotein	1.12987	0.161742	10	1.01525	0.0756549	10	1.03755	0.138577	10	0.631774	0.135236	10	0.519177	0.0711886	10	0.645396	0.213019	10
A3MYDRAFT_3156	67	phycobilisome core linker protein	0.285111	0.0841052	10	0.390135	0.0648415	10	0.297307	0.0880733	10	0.0649848	0.0227901	4	0.11957	0.0479822	10	0.108166	0.0268258	6
A3MYDRAFT_3158	286	Methylase involved in ubiquinone/menaquinone biosynthesis	0.00938849	0.000505074	5	0.00839237	0.000222974	8	0.00829425	0.000230026	7			0			3			0
A3MYDRAFT_3159	154	hypothetical protein			1	0.0274828	0.0100488	9			3			0	0.027437	0.010131	9			3
A3MYDRAFT_3163	310	Uncharacterized protein conserved in bacteria	0.0192625	0.0117332	8	0.0239737	0.00918184	10	0.0205493	0.0114313	9	0.0345057	0.0065866	6	0.0595608	0.0186233	10	0.0600486	0.0274767	10
A3MYDRAFT_3165	278	Manganese-stabilising protein / photosystem II polypeptide.	0.529548	0.133234	10	0.570336	0.0874382	10	0.529684	0.177721	10	0.0801783	0.0296929	10	0.176169	0.0225355	10	0.10746	0.0352019	10
A3MYDRAFT_3166	119	hypothetical protein			0			2			2			0	0.0232707	0.00984771	4			0
A3MYDRAFT_3167	480	Phosphomannomutase	0.0550788	0.0233317	10	0.0546091	0.00881479	10	0.0494524	0.0217133	10	0.0806699	0.0176223	10	0.0714324	0.0118777	10	0.0832299	0.0299132	10
A3MYDRAFT_3168	190	non-canonical purine NTP pyrophosphatase, RdgB/HAM1 family			2	0.0126215	0.000301419	5	0.0125261	0.000359174	6			3	0.0179773	0.00727116	5	0.0200002	0.00897598	8
A3MYDRAFT_3169	112	nitrogen regulatory protein P-II family	0.359801	0.0661869	10	0.342657	0.0769718	10	0.338299	0.0425404	10	0.581401	0.201202	10	0.564596	0.0965736	10	0.461367	0.153091	10
A3MYDRAFT_3175	265	Protein of unknown function (DUF1350).			0	0.00901104	0.000229661	8	0.00900479	0.00033261	5			0	0.0083283	0.000242628	5			0
A3MYDRAFT_3176	91	RNA-binding proteins (RRM domain)	1.02191	0.646237	10	0.459889	0.204321	10	1.00124	0.603774	10	3.20395	0.553512	10	0.992153	0.653016	10	2.09915	0.202654	10
A3MYDRAFT_3178	156	DNA-binding ferritin-like protein (oxidative damage protectant)	0.088601	0.0265521	10	0.0645327	0.0117028	10	0.0980641	0.0219512	10			3	0.0661122	0.0211453	10	0.111848	0.0579278	8
A3MYDRAFT_3180	708	PAS domain S-box	0.00442671	0.00146839	7	0.00336425	7.95865e-05	6	0.0033094	3.45413e-05	4			0			2			0
A3MYDRAFT_3183	115	hypothetical protein	0.0236988	0.00141328	6			1			2			0			3			2
A3MYDRAFT_3184	151	FOG: FHA domain	0.0720123	0.0405387	10	0.078197	0.0287633	10	0.0933852	0.0420132	10	0.176293	0.0641923	10	0.0982165	0.0114453	10	0.12508	0.0378834	10
A3MYDRAFT_3186	414	C-terminal peptidase (prc)	0.00656984	0.00040126	4	0.0121712	0.0042212	10	0.010903	0.00559442	10			0	0.00685491	0.00271377	8	0.00632466	0.00139724	4
A3MYDRAFT_3187	222	Cytochrome b subunit of the bc complex	0.14841	0.0383489	10	0.125626	0.0213357	10	0.107052	0.01865	10	0.0260725	0.00684894	4	0.0442145	0.012642	10	0.0340621	0.0193736	6
A3MYDRAFT_3190	737	photosystem I core protein PsaB	0.175524	0.0449033	10	0.164757	0.0137675	10	0.139215	0.0286122	10	0.0418045	0.0124732	10	0.0743084	0.0231331	10	0.0330995	0.0201437	10
A3MYDRAFT_3191	751	photosystem I core protein PsaA	0.173758	0.0466906	10	0.1889	0.02813	10	0.14326	0.0295767	10	0.0558009	0.0229142	10	0.0633014	0.0203159	10	0.0303362	0.0117863	10
A3MYDRAFT_3192	680	hypothetical protein	0.0136517	0.00675798	10	0.0130963	0.00486377	10	0.0084031	0.00467702	10	0.0134732	0.00844053	5	0.00664528	0.00214004	9			3
A3MYDRAFT_3193	417	Uncharacterized conserved protein (DUF2075)./Family description.	0.0238931	0.00970095	10	0.0219547	0.00572195	10	0.026812	0.00740876	10	0.0161769	0.00451105	6	0.0360401	0.0106698	10	0.0394306	0.0121402	10
A3MYDRAFT_3200	284	Uncharacterized Fe-S protein			0			0			0	0.0120248	0.00081053	6			0	0.0127026	0.00416437	5
A3MYDRAFT_3202	811	phenylalanyl-tRNA synthetase beta subunit (EC 6.1.1.20)	0.0594227	0.0231507	10	0.050607	0.00730374	10	0.0394723	0.0184514	10	0.0195594	0.00907753	8	0.0704273	0.0244392	10	0.0404678	0.018999	10
A3MYDRAFT_3203	539	Serine/threonine protein kinase	0.0058186	0.00187904	7	0.00453714	0.000100475	4	0.0044524	0.000145576	4			0			1			0
A3MYDRAFT_3204	148	Polyketide cyclase / dehydrase and lipid transport.	0.0327238	0.0118899	9	0.0306507	0.0114186	10	0.0300257	0.0128617	8			1	0.0397764	0.0224677	10	0.0307727	0.0165761	4
A3MYDRAFT_3205	337	hypothetical protein			1			2	0.00723223	0.000305133	4	0.0165533	0.00500379	9	0.0109134	0.00464796	10	0.0205351	0.0168755	10
A3MYDRAFT_3212	167	Uncharacterized low-complexity proteins			0			3	0.0176488	0.00711878	4			0			3			2
A3MYDRAFT_3217	123	photosystem II reaction center protein Psb28	0.0357236	0.018047	7	0.0339569	0.00869992	8	0.0293363	0.0110054	8	0.0320678	0.00972237	6	0.0338874	0.0123738	10	0.0376046	0.0141601	10
A3MYDRAFT_3218	310	TIGR01777 family protein	0.0153024	0.00613264	8	0.032352	0.00965172	10	0.0227763	0.0104475	6			0	0.0287031	0.0169846	9	0.00970498	0.00425398	4
A3MYDRAFT_3221	454	Adenosylmethionine-8-amino-7-oxononanoate aminotransferase			3	0.00530267	0.000142718	6	0.00517049	5.58753e-05	6			0	0.00584162	0.00162738	7	0.00887216	0.00436304	5
A3MYDRAFT_3224	53	hypothetical protein			0			0	0.0443099	0.000536805	4			0			0			0
A3MYDRAFT_3225	205	TPR repeat.	0.03824	0.0224502	10	0.0514338	0.0144666	10	0.0464491	0.0221647	10	0.0269762	0.00803669	6	0.0570732	0.0172148	10	0.0591698	0.0230919	10
A3MYDRAFT_3232	286	Cytochrome c biogenesis factor			0	0.0125737	0.00430775	8	0.0132756	0.00472386	7			0	0.032102	0.0109617	6			2
A3MYDRAFT_3233	496	Predicted Zn-dependent proteases and their inactivated homologs	0.0134653	0.00935306	10	0.0144948	0.00392448	10	0.0138759	0.00556076	10	0.0237736	0.0103488	9	0.0238775	0.0103156	10	0.0237111	0.0123767	10
A3MYDRAFT_3239	133	FOG: CheY-like receiver			3	0.0216032	0.00857793	5	0.0413963	0.0106258	4			1	0.0356555	0.0205098	10	0.030099	0.01455	10
A3MYDRAFT_3244	628	ATP-dependent metalloprotease FtsH	0.165663	0.0437791	10	0.108101	0.0166096	10	0.11866	0.0148231	10	0.025743	0.00819334	10	0.0550207	0.0200333	10	0.0274108	0.0231109	10
A3MYDRAFT_3245	401	Oxidoreductase NAD-binding domain./CpcD/allophycocyanin linker domain.	0.423903	0.088609	10	0.356694	0.0349741	10	0.392253	0.0268182	10	0.847366	0.0755157	10	0.531241	0.102196	10	0.532486	0.0871178	10
A3MYDRAFT_3246	335	phosphoribulokinase (EC 2.7.1.19)	0.226478	0.0618383	10	0.211479	0.026944	10	0.190509	0.0561957	10	0.180564	0.0982967	10	0.360006	0.0296092	10	0.306375	0.0532825	10
A3MYDRAFT_3252	604	hypothetical protein			3			3			2			0	0.00430074	0.00139306	6			1
A3MYDRAFT_3265	737	Domain of unknown function (DUF4384)./Caspase domain.	0.0204529	0.00526305	10	0.0319779	0.00637798	10	0.0308715	0.00632277	10	0.0534879	0.00933983	10	0.0471468	0.0137136	10	0.0670935	0.0215845	10
A3MYDRAFT_3267	518	Predicted metal-dependent membrane protease	0.00725445	0.00413352	8			2	0.00459881	0.000143999	5			0			0			0
A3MYDRAFT_3269	463	photosystem II 44 kDa subunit reaction center protein (also called P6 protein, CP43), bacterial and chloroplast	0.188022	0.0472873	10	0.198203	0.0212014	10	0.164308	0.0242498	10	0.0485013	0.0192625	10	0.0657624	0.0323573	10	0.0428468	0.0221092	10
A3MYDRAFT_3271	352	Photosystem II, DII subunit (also called Q(A))	0.143156	0.0346723	10	0.127462	0.010182	10	0.115554	0.0151867	10	0.0231778	0.00858764	8	0.0506347	0.0185871	10	0.0209175	0.0214242	10
A3MYDRAFT_3272	187	Ycf4.	0.0187499	0.0114126	8	0.0254452	0.0130744	10	0.0253794	0.0100613	10			0			3			0
A3MYDRAFT_3274	257	Peptidyl-prolyl cis-trans isomerase (rotamase) - cyclophilin family	0.140719	0.0340972	10	0.174306	0.0147979	10	0.134793	0.0161621	10	0.199925	0.0363817	10	0.15953	0.0214813	10	0.192976	0.0464221	10
A3MYDRAFT_3277	331	methionyl-tRNA formyltransferase (EC 2.1.2.9)	0.0113906	0.00495589	6	0.0129194	0.007145	4	0.00890247	0.00363442	4	0.0343096	0.00796408	6	0.0118938	0.0059679	10	0.0223178	0.00713849	10
A3MYDRAFT_3280	548	Protein of unknown function (DUF3352).	0.0391944	0.0136517	9	0.0346029	0.00495978	10	0.0298801	0.00926152	10			0	0.00687006	0.00502632	6			2
A3MYDRAFT_3281	119	Rhodanese-related sulfurtransferase			1			1	0.0200174	0.000550914	6			0			1			1
A3MYDRAFT_3284	262	hypothetical protein			0	0.00927573	0.000253648	4	0.00908848	0.000283848	5			0			0			0
A3MYDRAFT_3287	486	aspartyl/glutamyl-tRNA(Asn/Gln) amidotransferase subunit A (EC 6.3.5.-)	0.0294382	0.0102163	10	0.0496949	0.0127731	10	0.0287017	0.0199246	10	0.0131792	0.00287699	8	0.0517153	0.0311398	10	0.0155081	0.00830163	9
A3MYDRAFT_3291	547	Uncharacterized protein conserved in bacteria	0.00612873	0.00220664	9	0.0153162	0.00497962	10	0.00610974	0.002279	10	0.0135266	0.00394206	9	0.0177209	0.00646061	10	0.00654178	0.00341369	9
A3MYDRAFT_3305	497	UDP-N-acetylmuramoylalanyl-D-glutamate--2,6-diaminopimelate ligase (EC 6.3.2.13)	0.0939527	0.0175594	10	0.0839115	0.0113424	10	0.0803452	0.0228231	10	0.154629	0.0460521	10	0.134063	0.0181073	10	0.174927	0.0332937	10
A3MYDRAFT_3308	241	Phosphosulfolactate phosphohydrolase and related enzymes	0.0915209	0.0339667	10	0.0788655	0.022676	10	0.0710027	0.0198198	10	0.105268	0.0321352	10	0.0979178	0.0267916	10	0.115354	0.0277405	10
A3MYDRAFT_3311	513	assimilatory nitrite reductase (ferredoxin) precursor (EC 1.7.7.1)	0.14125	0.0354048	10	0.129513	0.0253904	10	0.120598	0.0468407	10	0.249942	0.0502191	10	0.171107	0.0557633	10	0.193308	0.0930385	10
A3MYDRAFT_3313	457	ABC-type nitrate/sulfonate/bicarbonate transport systems, periplasmic components	0.149087	0.0184736	10	0.100296	0.0289625	10	0.137065	0.0199631	10	0.225194	0.105051	10	0.078663	0.0133009	10	0.117294	0.0426579	10
A3MYDRAFT_3314	666	nitrate transport ATP-binding subunits C and D			0	0.00409453	0.00133197	7			1			3			1			1
A3MYDRAFT_3316	709	assimilatory nitrate reductase (ferredoxin) precursor (EC 1.7.7.2)			3	0.00339606	9.14123e-05	8	0.00547956	0.00173365	8			2	0.0047088	0.00327214	5	0.00618395	0.00381872	9
A3MYDRAFT_3320	409	DGQHR domain	0.0132925	0.00793512	7	0.00671589	0.00207795	7	0.00663312	0.0021386	7			0			0			0
A3MYDRAFT_3326	1191	hypothetical protein	0.0071826	0.00248097	7	0.00498613	0.00316062	8	0.00453868	0.0014806	7			0	0.00971309	0.00587959	9	0.00535551	0.00357026	5
A3MYDRAFT_3327	81	photosystem I iron-sulfur protein PsaC	0.101403	0.0368178	9	0.135758	0.0358973	10	0.112016	0.0273837	10	0.05641	0.0229469	6	0.116199	0.0488321	9	0.0702109	0.0360021	9
A3MYDRAFT_3335	261	SnoaL-like domain.	0.0195014	0.013064	5	0.0515833	0.0129205	10	0.0337596	0.0140499	10	0.0273893	0.0213276	8	0.066919	0.0188668	10	0.0412514	0.0195022	10
A3MYDRAFT_3339	189	hypothetical protein	0.0467936	0.019212	10	0.0556619	0.0164339	10	0.0644093	0.0184045	10			2	0.0582846	0.0281646	10	0.0293379	0.0110194	5
A3MYDRAFT_3341	196	hypothetical protein			0			3	0.0122147	0.000422841	8			0			3			2
A3MYDRAFT_3348	153	Response regulators consisting of a CheY-like receiver domain and a winged-helix DNA-binding domain	0.0539099	0.0296046	9	0.0282937	0.0125189	10	0.0283088	0.0148311	6			0	0.0472072	0.0283653	8	0.0155981	0.000985758	4
A3MYDRAFT_3349	359	hypothetical protein			3	0.00674198	0.000194002	5	0.0098163	0.00385997	4			0			0			1
A3MYDRAFT_3353	438	Uncharacterized protein conserved in bacteria			0			0			2	0.0170705	0.00919158	8	0.0117133	0.00511102	7	0.0161164	0.00648563	10
A3MYDRAFT_3360	606	arginyl-tRNA synthetase (EC 6.1.1.19)	0.0300951	0.00715014	10	0.0285422	0.00842529	10	0.0251182	0.0165525	8	0.0423653	0.0197835	10	0.035363	0.0058657	10	0.0413433	0.0178573	10
A3MYDRAFT_3364	169	Uncharacterized protein conserved in bacteria			0	0.0141997	0.000292401	5	0.0141662	0.000490396	8			1	0.0132098	0.000742374	7	0.0289109	0.0199976	5
A3MYDRAFT_3366	387	Predicted acetyltransferase involved in intracellular survival and related acetyltransferases	0.0146912	0.00665641	6	0.00941726	0.00348274	6	0.014649	0.00639391	8			3	0.0114147	0.00964985	7	0.00981717	0.00437527	4
A3MYDRAFT_3371	166	Photosystem I reaction centre subunit III.	0.139528	0.050658	10	0.1554	0.0368446	10	0.120441	0.0286461	10			3	0.0701278	0.0147802	6			2
A3MYDRAFT_3373	1041	Phosphoenolpyruvate carboxylase, type 1 (EC 4.1.1.31)	0.0078122	0.0050084	8	0.0118722	0.00715056	9	0.00454753	0.00252036	7			1	0.00509985	0.00555857	7			0
A3MYDRAFT_3376	177	NADH dehydrogenase subunit C (EC 1.6.5.3)	0.174903	0.0581231	10	0.161307	0.0256562	10	0.151196	0.0293412	10	0.0800197	0.0329176	7	0.10274	0.0317828	10	0.058307	0.0287856	10
A3MYDRAFT_3377	246	NADH dehydrogenase subunit B (EC 1.6.5.3)	0.160973	0.0243076	10	0.146922	0.0211193	10	0.15245	0.0303175	10	0.0348516	0.0199851	7	0.0844071	0.0300426	10	0.0489088	0.0203879	10
A3MYDRAFT_3379	117	Rubredoxin	0.0365446	0.0168615	7	0.0233702	0.00719083	7	0.0203878	0.000651883	10			0			0			0
A3MYDRAFT_3380	339	Uncharacterized protein related to plant photosystem II stability/assembly factor	0.0734176	0.018441	10	0.0983131	0.0161459	10	0.0739408	0.0107743	10	0.0120465	0.00473713	6	0.0338007	0.0163067	10	0.0148748	0.00875726	6
A3MYDRAFT_3381	82	cytochrome b559, alpha subunit	0.0837782	0.0397691	10	0.0733022	0.0255454	10	0.0669045	0.0284211	10			0	0.0265674	0.000940825	4			0
A3MYDRAFT_3385	73	Ferredoxin thioredoxin reductase variable alpha chain.	0.106859	0.0370569	10	0.105296	0.0211362	10	0.137888	0.0564749	9	0.0843627	0.0227244	5	0.131739	0.0781448	10	0.086276	0.0498632	9
A3MYDRAFT_3386	612	Serine/threonine protein phosphatase	0.00430446	0.000171514	4			3			3			0			3			0
A3MYDRAFT_3388	339	SPFH domain, Band 7 family protein	0.110461	0.0438959	9	0.081212	0.022191	10	0.0834761	0.016586	10			0	0.019228	0.0182418	6	0.0185034	0.012923	4
A3MYDRAFT_3390	529	(1->4)-alpha-D-glucan branching enzyme	0.0649875	0.0332775	10	0.0786895	0.015818	10	0.0585449	0.0270205	10			3	0.0552021	0.0231696	10	0.0196635	0.0121088	9
A3MYDRAFT_3393	290	Uncharacterized iron-regulated protein			0			0			0			0	0.0156796	0.00575984	5	0.0186509	0.00515879	4
A3MYDRAFT_3396	396	Glycosyltransferase			3	0.0134038	0.00895315	4	0.00590729	4.44748e-05	5			0	0.0081111	0.00433075	7			1
A3MYDRAFT_3398	108	thioredoxin	0.476757	0.155552	10	0.517038	0.0409334	10	0.513451	0.0870567	10	1.28598	0.301419	10	0.610438	0.126998	10	0.850488	0.168679	10
A3MYDRAFT_3399	355	Predicted Rossmann fold nucleotide-binding protein	0.0164096	0.00674676	8	0.0109115	0.00372462	5	0.0165026	0.00684302	6			3	0.0104597	0.0036706	10	0.0213829	0.017842	5
A3MYDRAFT_3401	199	Uncharacterized membrane-anchored protein			1	0.0119527	0.000333159	5			2			0			1			0
A3MYDRAFT_3403	515	gamma-glutamyltranspeptidase	0.00712598	0.00273505	6	0.00569718	0.00230655	4	0.00460933	0.00017894	5			2	0.00492057	0.00151592	9	0.00515756	0.00108482	4
A3MYDRAFT_3405	354	ATPases involved in chromosome partitioning	0.0306148	0.00611232	6	0.0171957	0.00884951	9	0.0148235	0.00840183	9			1	0.0195702	0.00996744	9	0.0106939	0.00501895	7
A3MYDRAFT_3407	343	coproporphyrinogen oxidase (EC 1.3.3.3)	0.0476924	0.022031	10	0.0613356	0.0146993	10	0.0471197	0.0104697	10	0.0611084	0.0243807	10	0.0599447	0.0101841	10	0.0483793	0.0167246	10
A3MYDRAFT_3408	122	anti-anti-sigma factor	0.0506886	0.0359211	10	0.0487217	0.0299709	10	0.0643993	0.0291232	10	0.0421853	0.0161777	6	0.0774147	0.0399954	8	0.027861	0.00891032	8
A3MYDRAFT_3409	204	CpeT/CpcT family (DUF1001).			1	0.0118219	0.000312524	4			2			0			1			1
A3MYDRAFT_3411	246	photosystem II biogenesis protein Psp29	0.190756	0.0740551	10	0.190671	0.0332866	10	0.167708	0.0633635	10	0.0537229	0.0308631	7	0.298098	0.0616227	10	0.173168	0.0579379	10
A3MYDRAFT_3412	106	thioredoxin	0.0260325	0.00138371	5	0.0364768	0.0166468	8	0.0322216	0.0116171	9			0			0			0
A3MYDRAFT_3413	257	3-oxoacyl-[acyl-carrier-protein] reductase (EC 1.1.1.100)	0.0349546	0.016877	10	0.0418112	0.0189686	10	0.0386932	0.0234031	9	0.0135058	0.00103446	4	0.07031	0.0179294	10	0.0516455	0.0211672	8
A3MYDRAFT_3414	438	glucosylglycerol phosphatase (EC 3.1.3.69)	0.0131867	0.00821523	8	0.0147142	0.00611837	10	0.0125942	0.0115718	9	0.0322848	0.0154397	7	0.0479763	0.010405	10	0.0403152	0.0137085	10
A3MYDRAFT_3418	448	3-phosphoshikimate 1-carboxyvinyltransferase (EC 2.5.1.19)	0.0560564	0.00903615	10	0.0540223	0.0112085	10	0.0532525	0.012014	10	0.0837164	0.0164756	10	0.0649165	0.0133293	10	0.0719125	0.0306384	10
A3MYDRAFT_3421	503	yjeF C-terminal region, hydroxyethylthiazole kinase-related/yjeF N-terminal region			0			0			1			0	0.00547846	0.0020783	4			1
A3MYDRAFT_3425	225	global nitrogen regulator NtcA, cyanobacterial	0.0373356	0.019265	7	0.0240138	0.00970362	8	0.029517	0.0127416	10			0			3			0
A3MYDRAFT_3426	258	Enoyl-[acyl-carrier-protein] reductase [NADH] (EC 1.3.1.9)	0.154857	0.0522432	10	0.14229	0.0203131	10	0.132696	0.0467478	10	0.137279	0.0534741	10	0.227861	0.0344328	10	0.179054	0.0382391	10
A3MYDRAFT_3427	207	imidazoleglycerol-phosphate dehydratase (EC 4.2.1.19)	0.0334349	0.0272669	9	0.0148557	0.00587461	7	0.0216834	0.0107846	7	0.0387476	0.0156764	10	0.0466151	0.012139	10	0.037875	0.018198	10
A3MYDRAFT_3428	1229	Uncharacterized protein conserved in bacteria			0	0.00865839	0.00219543	9			2	0.00463077	0.0019106	7	0.0137561	0.00500498	10	0.012254	0.00406667	10
A3MYDRAFT_3429	1234	cobaltochelatase CobN subunit (EC 6.6.1.2)			3	0.0019392	4.61637e-05	4			2			0			2			3
A3MYDRAFT_3430	211	SSU ribosomal protein S30P/sigma 54 modulation protein	0.235967	0.0498899	10	0.189786	0.0309917	10	0.19424	0.0183805	10	0.0462964	0.0206038	10	0.192395	0.0391555	10	0.123574	0.0512972	10
A3MYDRAFT_3431	573	lysyl-tRNA synthetase, class II (EC 6.1.1.6)	0.0471632	0.00810479	10	0.0482522	0.00925422	10	0.035373	0.0172438	10			0	0.036519	0.0230741	10	0.0122954	0.00466791	7
A3MYDRAFT_3434	147	cyanate hydratase	0.244014	0.0390298	10	0.197282	0.0325446	10	0.227217	0.039492	10	0.170101	0.0389918	10	0.235035	0.047727	10	0.223985	0.0570521	10
A3MYDRAFT_3442	132	methionine-R-sulfoxide reductase			3	0.0263797	0.0151271	7	0.0203139	0.00611563	8			0	0.04787	0.0273217	8	0.0461166	0.022401	8
A3MYDRAFT_3443	390	formate-dependent phosphoribosylglycinamide formyltransferase (EC 6.3.4.-)	0.0200792	0.00656205	8	0.0257561	0.00669654	10	0.0199832	0.00930989	10	0.017205	0.00863415	6	0.0264972	0.007874	10	0.0212894	0.0109142	10
A3MYDRAFT_3444	448	UDP-N-acetylmuramyl tripeptide synthase			3	0.00944064	0.00436108	5	0.00653319	0.00255764	4			0			0			0
A3MYDRAFT_3445	482	RND family efflux transporter, MFP subunit	0.00635025	0.00200535	8	0.00572954	0.00191059	6	0.00493275	0.000140914	8			0			0			0
A3MYDRAFT_3449	230	hypothetical protein	0.0285529	0.0121144	10	0.0352857	0.012711	10	0.021843	0.0107792	10	0.0334907	0.0178257	7	0.0138629	0.00471806	10	0.0177198	0.00920393	10
A3MYDRAFT_3450	475	Nucleoside permease	0.0116339	0.00431629	9	0.0130176	0.00653877	10	0.00894223	0.00335021	9			0			3			1
A3MYDRAFT_3452	451	acetyl-CoA carboxylase, biotin carboxylase subunit	0.0240608	0.00626576	8	0.0206215	0.00737531	10	0.0215101	0.00975389	10			3	0.00814151	0.00497139	5	0.0112196	0.00533097	5
A3MYDRAFT_3455	326	Ycf66 protein N-terminus.			2	0.00964688	0.00527132	10	0.0124891	0.00504302	10			0			0			0
A3MYDRAFT_3458	431	FAD/FMN-containing dehydrogenases	0.0125612	0.00611274	7	0.0216056	0.0072019	10	0.0226948	0.0063104	6	0.00811911	0.000551811	4	0.0121465	0.00549826	9	0.00590279	0.000486015	4
A3MYDRAFT_3465	449	Uncharacterized protein conserved in bacteria			0			0			1			1	0.0050771	0.000319401	9	0.00877385	0.00469873	5
A3MYDRAFT_3467	680	Highly conserved protein containing a thioredoxin domain	0.00829577	0.00610253	10	0.0122569	0.00630166	10	0.00885845	0.00564043	9	0.0120697	0.00354998	9	0.0129068	0.00680816	10	0.0127753	0.00580795	10
A3MYDRAFT_3475	188	hypothetical protein			1	0.0191927	0.00688717	8	0.0140963	0.0040935	9			0	0.0459834	0.0135485	10	0.0409044	0.0213109	10
A3MYDRAFT_3477	190	Uncharacterized proteins involved in stress response, homologs of TerZ and putative cAMP-binding protein CABP1	0.170409	0.0554727	10	0.146645	0.0174134	10	0.140592	0.0387023	10	0.303816	0.0578106	10	0.120786	0.0356192	10	0.150241	0.039417	10
A3MYDRAFT_3479	602	GTP-binding protein LepA	0.0164413	0.00918346	10	0.00958153	0.00283468	10	0.00838398	0.00312554	9			1	0.0123218	0.00584002	10	0.00413341	0.000327052	6
A3MYDRAFT_3480	78	hypothetical protein			3	0.0747583	0.0150598	9	0.0705993	0.026759	10			0	0.0652235	0.0211998	6			1
A3MYDRAFT_3481	580	PAS domain S-box	0.00531067	0.0016657	6	0.0076684	0.00331457	8	0.00472341	0.00160993	6			0	0.00374374	0.000109374	4			0
A3MYDRAFT_3482	83	Thioredoxin-like proteins and domains	0.0455961	0.0143668	5			0			2			2			3			3
A3MYDRAFT_3484	169	Photosystem I reaction centre subunit XI.	0.204249	0.0733642	10	0.241275	0.0728459	10	0.180046	0.0479546	10	0.0311099	0.0200573	7	0.0400794	0.0231423	10	0.0310865	0.0158671	7
A3MYDRAFT_3492	544	CHAT domain./FHA domain.	0.00497778	0.000234594	5	0.00829268	0.00336347	9	0.00601847	0.0021752	8			3			1	0.00493513	0.000954439	4
A3MYDRAFT_3497	172	adenine phosphoribosyltransferase (EC 2.4.2.7)	0.0378485	0.0135881	7	0.0292783	0.0103822	10	0.0262362	0.0129835	9			3	0.0428512	0.0171226	9	0.0336699	0.012109	10
A3MYDRAFT_3498	209	Protein of unknown function (DUF3038).	0.01304	0.000777642	6			1	0.011609	0.000543205	4			0			0			0
A3MYDRAFT_3499	477	Domain of unknown function (DUF4335).	0.0368691	0.0105769	10	0.0246892	0.00718256	10	0.0234138	0.00964941	10			2	0.0165379	0.00694367	10	0.00797338	0.00263564	5
A3MYDRAFT_3501	179	hypothetical protein	0.25245	0.0390199	10	0.251421	0.0286688	10	0.153857	0.0344244	10	0.177528	0.133395	10	0.0249706	0.0190934	8	0.0241712	0.00667441	5
A3MYDRAFT_3502	463	hypothetical protein	0.020786	0.0091497	9	0.013515	0.00578745	10	0.0221728	0.00879297	10	0.0364479	0.0120237	8	0.0419069	0.0102597	10	0.0428302	0.0172192	10
A3MYDRAFT_3508	1534	Glutamate synthase domain 2	0.0437907	0.0123848	10	0.0336853	0.00923706	10	0.0465186	0.014033	10	0.0432355	0.013095	10	0.0419936	0.0117222	10	0.0700752	0.010257	10
A3MYDRAFT_3509	648	Predicted periplasmic protein (DUF2233).			0	0.0115453	0.00581785	10	0.00670617	0.0042962	6	0.0312524	0.00774415	10	0.0339485	0.0132144	10	0.037394	0.0154102	10
A3MYDRAFT_3511	138	mannose-6-phosphate isomerase, type 2 (EC 5.3.1.8)			1			3	0.0169513	0.000127623	5			0	0.0159248	0.000545306	5			0
A3MYDRAFT_3512	109	Iron-sulfur cluster assembly accessory protein			3			0			1			0	0.0216286	0.00122521	6			1
A3MYDRAFT_3513	124	SSU ribosomal protein S12P	0.124538	0.0353935	10	0.111996	0.0223939	10	0.115641	0.0201415	10			0	0.0350692	0.0216989	6			0
A3MYDRAFT_3514	156	SSU ribosomal protein S7P	0.156636	0.0432453	10	0.182918	0.0300647	10	0.175342	0.0416556	10			1	0.0679385	0.025966	10	0.0506681	0.0373222	8
A3MYDRAFT_3515	691	translation elongation factor EF-G	0.223952	0.0612031	10	0.237309	0.0228958	10	0.188744	0.0471396	10	0.253668	0.0606323	10	0.287857	0.0387894	10	0.283765	0.0270326	10
A3MYDRAFT_3516	409	translation elongation factor 1A (EF-1A/EF-Tu)	0.961993	0.259889	10	1.36072	0.115837	10	0.94894	0.308102	10	0.946528	0.241573	10	1.48874	0.182138	10	1.13518	0.22098	10
A3MYDRAFT_3517	105	ribosomal protein S10, bacterial/organelle	0.106527	0.0497972	10	0.132513	0.0176776	10	0.122166	0.0244961	10			0	0.0529503	0.0398942	8	0.0271918	0.00903717	7
A3MYDRAFT_3522	345	hypothetical protein	0.0303678	0.0102741	10	0.0598598	0.00640615	10	0.0545033	0.0131172	10			3	0.0472165	0.0187695	10	0.0273233	0.0125968	9
A3MYDRAFT_3531	413	S-layer homology domain.	0.0460856	0.0194961	10	0.0439172	0.0196603	10	0.0427008	0.0319484	10	0.0389281	0.0199708	10	0.0433984	0.0222062	10	0.0494415	0.0255803	10
A3MYDRAFT_3533	109	Protein of unknown function (DUF3155).	0.0253682	0.00140286	10	0.0567547	0.0247063	10	0.0565552	0.0248992	10			0	0.0515953	0.0238622	10	0.0308914	0.0108933	8
A3MYDRAFT_3534	257	Uncharacterized low-complexity proteins			0	0.0128203	0.00463764	8			2			0	0.0157611	0.00797061	6			0
A3MYDRAFT_3535	137	Uncharacterized low-complexity proteins	0.0199693	0.0013029	6	0.0174854	0.000447475	9	0.0173848	0.000527506	7			0			3			0
A3MYDRAFT_3536	400	Coenzyme F420-reducing hydrogenase, beta subunit	0.0121078	0.00597566	6	0.0137594	0.00477549	10			3			0	0.0107477	0.00589269	10	0.00662048	0.0013469	4
A3MYDRAFT_3538	161	Glutathione peroxidase	0.0513001	0.00682041	10	0.0580715	0.0301528	10	0.0609121	0.0186048	10			3	0.0630608	0.0227229	10	0.0821984	0.0463343	10
A3MYDRAFT_3539	274	NADH(P)-binding.	0.0236235	0.0120462	8	0.0252673	0.00931788	10	0.0183992	0.0109811	9	0.0688484	0.0254957	9	0.0507157	0.0156197	10	0.0761222	0.0164797	10
A3MYDRAFT_3540	439	Predicted hydrolases or acyltransferases (alpha/beta hydrolase superfamily)	0.0117109	0.00490425	8	0.00696106	0.00403707	7	0.00661605	0.00229239	9			0			0			1
A3MYDRAFT_3541	259	Protein of unknown function (DUF3153).	0.0327387	0.017479	9	0.0277344	0.0143691	10	0.0294926	0.0143088	8			0			3			0
A3MYDRAFT_3545	292	Dienelactone hydrolase and related enzymes	0.0422429	0.0204272	10	0.0411144	0.010259	10	0.0533083	0.0188957	10	0.077361	0.0290375	9	0.0841062	0.0225743	10	0.119998	0.04841	10
A3MYDRAFT_3548	339	ATP phosphoribosyltransferase, regulatory subunit	0.0249488	0.00968769	9	0.0253974	0.00732143	10	0.0197809	0.00677901	10	0.0141055	0.0085492	5	0.0379663	0.00519433	10	0.0261199	0.0133937	8
A3MYDRAFT_3549	311	DnaJ domain./TPR repeat.	0.017482	0.00499639	8	0.0299386	0.00790166	10	0.0205907	0.00990462	10			0	0.0338143	0.0246488	9			1
A3MYDRAFT_3550	277	Archaeal fructose-1,6-bisphosphatase and related enzymes of inositol monophosphatase family	0.0280416	0.0152104	10	0.050134	0.0135383	10	0.0306332	0.0194184	10	0.0249758	0.0101228	5	0.064496	0.0178699	10	0.0364945	0.019882	8
A3MYDRAFT_3552	122	ferredoxin [2Fe-2S]	0.022043	0.00151773	4	0.0196906	0.000515367	9	0.0195613	0.000662379	9			0	0.025827	0.0135965	7	0.0198633	0.00104549	4
A3MYDRAFT_3557	508	photosystem II chlorophyll-binding protein CP47	0.409128	0.0897907	10	0.307497	0.0459686	10	0.335262	0.0375375	10	0.130444	0.0924203	10	0.0973451	0.0293028	10	0.0794149	0.0423152	10
A3MYDRAFT_3560	362	SSU ribosomal protein S1P	0.214396	0.0321087	10	0.219998	0.0250908	10	0.204279	0.0454902	10	0.0788168	0.0449326	10	0.242679	0.033261	10	0.130461	0.0543721	10
A3MYDRAFT_3561	247	haloacid dehalogenase superfamily, subfamily IA, variant 3 with third motif having DD or ED/haloacid dehalogenase superfamily, subfamily IA, variant 1 with third motif having Dx(3-4)D or Dx(3-4)E	0.0237838	0.0109265	9	0.00982824	0.000246654	4	0.0121616	0.00469534	8	0.0302034	0.014869	5	0.0156248	0.00565379	10	0.0241992	0.0103621	10
A3MYDRAFT_3562	286	shikimate 5-dehydrogenase	0.0284705	0.00878928	8	0.0114754	0.00606178	8	0.00947497	0.00315461	7			2	0.0207917	0.00610296	8	0.0174195	0.0112699	7
A3MYDRAFT_3569	1161	CRISPR-associated protein Csc3	0.00237267	0.00014419	7	0.00311974	0.00112306	8	0.0032004	0.00104112	7			0	0.00271243	0.000929247	7			3
A3MYDRAFT_3570	334	CRISPR-associated protein Csc2			3	0.0082116	0.00267467	7	0.00731326	0.000290855	4			0			3			0
A3MYDRAFT_3583	561	chaperonin GroL	0.428565	0.0429793	10	0.342928	0.0452567	10	0.373069	0.0361125	10	0.304883	0.0417155	10	0.356255	0.0253173	10	0.315817	0.0216001	10
A3MYDRAFT_3584	756	Serine/threonine protein phosphatase	0.00423338	0.00166694	6	0.00316672	9.30702e-05	6	0.00315486	0.000106999	9			0			0			0
A3MYDRAFT_3586	118	Cyanobacterial and plastid NDH-1 subunit M.	0.131751	0.0669683	10	0.0690584	0.0135511	10	0.0847384	0.0151825	10	0.0979075	0.0697931	7	0.0641561	0.0176293	10	0.0676959	0.0136593	8
A3MYDRAFT_3593	219	NADH(P)-binding.	0.0429432	0.0166325	9	0.0416046	0.0100471	10	0.0314258	0.0102701	10	0.0153173	0.00111423	4	0.018158	0.00774066	9	0.0147834	0.00537138	9
A3MYDRAFT_3596	361	L-alanine dehydrogenase (EC 1.4.1.1)	0.0342842	0.0146836	10	0.0284892	0.00585802	10	0.0196213	0.0117335	10	0.0486968	0.01826	8	0.0527403	0.0134749	10	0.0498127	0.033271	10
A3MYDRAFT_3598	200	ATP-dependent Clp protease proteolytic subunit ClpP (EC 3.4.21.92)	0.0581721	0.0176237	9	0.0347338	0.0200041	10	0.0346679	0.0120841	10			0	0.0235677	0.00774273	6			2
A3MYDRAFT_3599	228	Protease subunit of ATP-dependent Clp proteases	0.0676197	0.0253856	10	0.0776894	0.0153326	10	0.069706	0.0311951	10	0.0277451	0.0111334	10	0.0897431	0.014409	10	0.0658682	0.020458	10
A3MYDRAFT_3604	746	Alpha-amylase/alpha-mannosidase	0.0145857	0.00532225	9	0.0170562	0.005975	10	0.0132958	0.00927319	10	0.0092813	0.00451412	7	0.0291055	0.00778593	10	0.0146829	0.00650687	9
A3MYDRAFT_3605	742	formate acetyltransferase 1	0.0498426	0.0263124	10	0.0164868	0.00727062	10	0.0437675	0.0276687	10	0.0153711	0.00747187	4	0.0159276	0.00679822	10	0.0259877	0.0121753	8
A3MYDRAFT_3611	66	hypothetical protein			0	0.0361634	0.000905748	7			3			0			0			0
A3MYDRAFT_3615	140	hypothetical protein	0.124207	0.0160281	10	0.126834	0.0310982	10	0.111024	0.0234921	10	0.239043	0.112303	10	0.201734	0.0519203	10	0.343802	0.155784	10
A3MYDRAFT_3617	253	PEP-CTERM protein sorting domain	0.0190719	0.0177668	10	0.016622	0.00864498	8	0.0249079	0.0114117	8			2			2	0.0561597	0.0541392	5
A3MYDRAFT_3624	834	phosphoenolpyruvate synthase (EC 2.7.9.2)	0.177401	0.0651017	10	0.102522	0.0339425	10	0.155502	0.0730765	10	0.111496	0.0672393	10	0.126558	0.0550067	10	0.11717	0.0653696	10
A3MYDRAFT_3628	1412	conserved repeat domain	0.00258248	0.00146581	10	0.00203703	0.000705704	10	0.00186907	0.000607443	10	0.00551103	0.00160627	7	0.00381255	0.0025205	10	0.00661371	0.00224508	10
A3MYDRAFT_3632	186	Response regulator containing CheY-like receiver, AAA-type ATPase, and DNA-binding domains	0.0859091	0.0241039	10	0.170677	0.0540154	10	0.131931	0.0180389	10	0.0531182	0.0233721	10	0.07631	0.0127543	10	0.0331938	0.0197982	10
A3MYDRAFT_3634	324	Cysteine synthase	0.0841099	0.0166323	10	0.0973723	0.0184593	10	0.0823376	0.00644173	10	0.21198	0.0595997	10	0.128377	0.0372996	10	0.176342	0.0751364	10
A3MYDRAFT_3635	214	Haloacid Dehalogenase superfamily, subfamily IB, phosphoserine phosphatase-like			2	0.0112571	0.000313656	5	0.0111697	0.000472726	4	0.0496167	0.0158052	10	0.028337	0.0148237	9	0.034532	0.0187133	10
A3MYDRAFT_3643	567	Predicted ATPase of the ABC class			1	0.00828388	0.0041288	5			2			1	0.00759192	0.00537233	4			0
A3MYDRAFT_3646	479	ABC-type multidrug transport system, ATPase component	0.0102863	0.00579017	4			2	0.00610254	0.00243029	4			0			0			0
A3MYDRAFT_3648	271	conserved hypothetical protein (putative transposase or invertase)			1			0			1			0	0.00979043	0.00398089	5			0
A3MYDRAFT_3650	552	Uncharacterized NAD(FAD)-dependent dehydrogenases	0.0548306	0.0157007	10	0.0320306	0.0097906	10	0.0226155	0.0187454	10	0.0744132	0.0213146	10	0.0669672	0.0153553	10	0.0627993	0.0190756	10
A3MYDRAFT_3652	102	Carbon dioxide concentrating mechanism/carboxysome shell protein	0.0838213	0.0355824	10	0.100799	0.0303602	10	0.0812656	0.0300021	10			0	0.048991	0.0163783	10	0.0239476	0.00177618	5
A3MYDRAFT_3653	117	Carbon dioxide concentrating mechanism/carboxysome shell protein	0.0780451	0.0226304	10	0.0960752	0.0206342	10	0.0893337	0.0323748	10	0.0734675	0.0418364	6	0.112678	0.0467397	10	0.0636614	0.0180572	10
A3MYDRAFT_3657	262	DNA/RNA endonuclease G, NUC1	0.0140933	0.00573042	6	0.0122338	0.00728587	6	0.00917321	0.00036544	6			0			0			0
A3MYDRAFT_3658	140	hypothetical protein	0.206272	0.057526	10	0.167122	0.0489764	10	0.178295	0.0359689	10	0.0980269	0.0735122	8	0.143947	0.0190719	10	0.142822	0.0550743	9
A3MYDRAFT_3663	152	hypothetical protein	0.0360042	0.0174509	9	0.0437309	0.0311452	8	0.0377838	0.0135917	10			0	0.0448538	0.0128424	8	0.0306583	0.0126239	9
A3MYDRAFT_3664	501	Serine/threonine protein kinase			0			0			1			1			1	0.00497189	0.000335404	4
A3MYDRAFT_3667	361	Predicted glycosyl transferase			1	0.00667843	0.000177846	4			1			0			3			0
A3MYDRAFT_3668	290	Protein of unknown function (DUF1092).	0.0268623	0.019685	9	0.0378854	0.0125936	10	0.0270764	0.0134081	9	0.0433878	0.0149103	9	0.08633	0.0186475	10	0.0642847	0.0356461	10
A3MYDRAFT_3669	454	NAD-dependent aldehyde dehydrogenases	0.0275578	0.0133583	10	0.0326864	0.00789332	10	0.029255	0.0143739	10	0.0658316	0.0259372	8	0.0845665	0.0149446	10	0.106173	0.0295541	10
A3MYDRAFT_3670	548	Thiamine pyrophosphate-requiring enzymes [acetolactate synthase, pyruvate dehydrogenase (cytochrome), glyoxylate carboligase, phosphonopyruvate decarboxylase]	0.0256499	0.0172917	10	0.025725	0.0095487	10	0.0313678	0.0214598	10			2	0.0187785	0.00887509	10	0.0317699	0.0165351	8
A3MYDRAFT_3671	125	hypothetical protein			1			1	0.0192403	0.000748476	6			0	0.0171934	0.000204145	4			2
A3MYDRAFT_3679	488	D-alanyl-D-alanine carboxypeptidase, serine-type, PBP4 family	0.0308402	0.0130226	10	0.0320523	0.00982065	10	0.0317823	0.0103125	10	0.0548431	0.0139744	10	0.0386651	0.0128437	10	0.0584225	0.00971903	10
A3MYDRAFT_3685	401	S-layer homology domain.			0	0.00597239	0.000106012	4			0			0			0			0
A3MYDRAFT_3686	310	PEP-CTERM protein sorting domain	0.134422	0.0343839	10	0.120984	0.0199853	10	0.170168	0.074754	10	0.0278109	0.0142717	10	0.0237209	0.0127907	10	0.0249311	0.00952104	10
A3MYDRAFT_3690	507	Protein of unknown function (DUF3370).			2	0.00475674	0.000125749	4			0			0	0.00738468	0.00421968	10	0.00855161	0.00366711	8
A3MYDRAFT_3692	552	ABC-type uncharacterized transport system involved in gliding motility, auxiliary component	0.00493208	0.000329094	5	0.00436423	0.000150885	4			2			0			0			0
A3MYDRAFT_3694	302	MoxR-like ATPases	0.0290041	0.0120989	9	0.01903	0.00387358	10	0.0228405	0.00759072	10			1	0.00752629	0.000488622	7			3
A3MYDRAFT_3696	300	Metal-dependent hydrolases of the beta-lactamase superfamily I	0.0742191	0.0299793	10	0.0680604	0.00930517	10	0.0634931	0.0118653	10	0.0618566	0.0441636	10	0.0745053	0.0134615	10	0.069519	0.0252094	10
A3MYDRAFT_3703	147	hypothetical protein	0.0829454	0.0122173	10	0.0818218	0.0211542	10	0.0650199	0.0139968	10	0.047306	0.0159594	7	0.0623685	0.0201905	10	0.0713672	0.0225669	10
A3MYDRAFT_3706	244	uracil phosphoribosyltransferase (EC 2.4.2.9)	0.0499311	0.0245305	10	0.0785934	0.0107027	10	0.051497	0.0256511	10	0.0429009	0.0161109	10	0.103683	0.0208364	10	0.0601818	0.0157499	10
A3MYDRAFT_3708	485	signal recognition particle subunit FFH/SRP54 (srp54)	0.0174414	0.00920512	9	0.0235925	0.00978734	10	0.020661	0.0076213	10			1	0.0100229	0.00835446	4			2
A3MYDRAFT_3709	535	Molecular chaperone	0.00742448	0.00301349	7	0.00747353	0.00318619	9	0.00545966	0.00215667	4			3	0.00645037	0.00230931	10	0.00581643	0.00163707	5
A3MYDRAFT_3710	1368	Methyl-accepting chemotaxis protein	0.00611771	0.00376297	6	0.00770275	0.00330872	10	0.00772347	0.00459665	8			0	0.00481966	0.00219537	4			0
A3MYDRAFT_3717	272	Thioredoxin domain-containing protein	0.0104788	0.000437413	5	0.00974863	0.0027458	9	0.00862923	0.00010424	5			2	0.00943174	0.00348877	8			0
A3MYDRAFT_3718	472	NAD/NADP transhydrogenase beta subunit	0.00690979	0.00297704	5	0.00784787	0.00307057	4			2			0			0			0
A3MYDRAFT_3719	530	NAD(P) transhydrogenase, alpha subunit	0.0102376	0.00322561	6	0.0080592	0.00309662	9	0.00573825	0.00326953	7			0			1			0
A3MYDRAFT_3720	179	Protein of unknown function (DUF2808).			0			0			1			1	0.0308554	0.0159899	9	0.039713	0.0230923	7
A3MYDRAFT_3723	131	Bacterial PH domain.	0.0280371	0.0135855	8	0.0215996	0.00803706	6	0.0224947	0.00918064	4			0			0			0
A3MYDRAFT_3724	387	membrane protein insertase, YidC/Oxa1 family, C-terminal domain	0.0187125	0.00661545	9	0.0199183	0.0084414	10	0.0169216	0.00991568	9			0			0			0
A3MYDRAFT_3725	168	Predicted RNA-binding protein			1			3	0.0168339	0.00641075	6			0	0.0127927	0.000151894	4			0
A3MYDRAFT_3726	167	Predicted metal-binding, possibly nucleic acid-binding protein			0			0			0			0	0.0130207	0.000377448	4			0
A3MYDRAFT_3727	505	ATPases of the AAA+ class			0	0.00465592	5.87062e-05	4			0			0			0			0
A3MYDRAFT_3731	299	UDP-glucose pyrophosphorylase	0.010796	0.00343693	5	0.0136197	0.00600723	7	0.0109397	0.00420517	5			0	0.00935732	0.00495416	8			3
A3MYDRAFT_3732	264	Glutathione S-transferase	0.128722	0.0441492	10	0.104462	0.0140797	10	0.0888035	0.0266084	10	0.0214122	0.00515221	7	0.0743124	0.0233305	10	0.0513684	0.0184687	10
A3MYDRAFT_3734	249	SAM-dependent methyltransferases related to tRNA (uracil-5-)-methyltransferase	0.0304642	0.0119033	9	0.0391704	0.0224516	10	0.0248201	0.00452542	10	0.0336657	0.0129788	6	0.0685234	0.0215107	10	0.0338198	0.0152921	10
A3MYDRAFT_3737	172	Bacterial protein of unknown function (DUF937).	0.0158455	0.00121876	4	0.0218126	0.0119862	5	0.0209797	0.0110325	8			0	0.016872	0.0061388	6			0
A3MYDRAFT_3740	372	spermidine/putrescine ABC transporter ATP-binding subunit	0.00823414	0.0026431	8	0.00645206	0.000160339	10	0.00720614	0.00215151	8			0			0			0
A3MYDRAFT_3744	384	His Kinase A (phospho-acceptor) domain./Histidine kinase-, DNA gyrase B-, and HSP90-like ATPase./Cyclic nucleotide-binding domain.			1			1	0.00610383	6.94258e-05	5			0			0			0
A3MYDRAFT_3745	251	Phycobilisome Linker polypeptide.	0.608859	0.0963742	10	0.530284	0.0682084	10	0.598586	0.0382123	10	0.343633	0.0546277	10	0.372145	0.0702757	10	0.483654	0.109195	10
A3MYDRAFT_3752	311	Nucleoside-diphosphate-sugar epimerases	0.111142	0.0349773	10	0.114098	0.0146646	10	0.100068	0.0206039	10	0.0823538	0.0269974	10	0.142823	0.0204376	10	0.128155	0.0250926	10
A3MYDRAFT_3753	464	nucleotide sugar dehydrogenase	0.166105	0.0449236	10	0.113998	0.0190854	10	0.118329	0.0400061	10	0.0587622	0.0167727	10	0.0866346	0.0192935	10	0.0836644	0.0067	10
A3MYDRAFT_3755	449	Protein of unknown function (DUF3370).	0.0133661	0.0109187	8	0.0154065	0.00771061	9	0.0137948	0.0044079	10	0.0519732	0.0190177	9	0.0201317	0.00757815	10	0.0416483	0.00996929	10
A3MYDRAFT_3778	369	RNA polymerase sigma factor, cyanobacterial RpoD-like family			0	0.0096028	0.00652184	4			1			0			0			0
A3MYDRAFT_3780	449	hypothetical protein			0			3			2	0.0110862	0.00393083	4	0.00770151	0.00259987	8	0.0109056	0.00386392	8
A3MYDRAFT_3781	619	acetolactate synthase, large subunit (EC 2.2.1.6)	0.0126417	0.00701417	9	0.0123533	0.00639377	10	0.00585631	0.00229641	6	0.00675889	0.00266808	4	0.0193743	0.00560264	10	0.00740445	0.0033021	10
A3MYDRAFT_3784	149	photosystem II protein PsbQ	0.0883254	0.0222789	10	0.0805516	0.021589	10	0.068975	0.0143638	10			0	0.0234034	0.0126844	5			0
A3MYDRAFT_3785	283	Predicted hydrolases or acyltransferases (alpha/beta hydrolase superfamily)	0.029851	0.0092345	10	0.0287236	0.012512	10	0.0260849	0.00825087	10			2	0.0372499	0.0199375	10	0.0148255	0.00898478	8
A3MYDRAFT_3787	683	TPR repeat.	0.00748035	0.00306089	6	0.00769972	0.00313623	10	0.00444473	0.00254021	7			0	0.00331659	0.000199999	4			0
A3MYDRAFT_3790	231	hypothetical protein	0.015831	0.00635499	6	0.0143121	0.00789621	8	0.0197791	0.00955382	10	0.0368977	0.0250523	7	0.0415646	0.0200648	7	0.033212	0.019921	10
A3MYDRAFT_3794	428	glutamyl-tRNA reductase (EC 1.2.1.70)			2			3	0.00553516	0.00016783	6			0			0			0
A3MYDRAFT_3795	345	fructose-1,6-bisphosphatase, class II	0.293817	0.0798974	10	0.301471	0.0372092	10	0.277606	0.147634	10	0.490606	0.130284	10	0.706394	0.171327	10	0.413608	0.128223	10
A3MYDRAFT_3796	2773	Polyketide synthase modules and related proteins	0.00229328	0.0010302	6			2			1			1			2			0
A3MYDRAFT_3798	324	acetyl-CoA carboxylase, carboxyl transferase, alpha subunit	0.0104737	0.00341672	4	0.0104499	0.00386594	7	0.00746677	0.000305763	5			0			0			0
A3MYDRAFT_3799	243	GTP cyclohydrolase I (EC 3.5.4.16)	0.03789	0.0234401	10	0.0434261	0.00927397	10	0.0461434	0.0146404	10			0	0.0848278	0.0243565	10	0.0379902	0.0246452	7
A3MYDRAFT_3803	168	FOG: FHA domain			0			0			0	0.0374399	0.0193849	5			0			2
A3MYDRAFT_3808	257	hypothetical protein	0.0279452	0.0106866	10	0.0521025	0.0176259	10	0.0324917	0.0155611	10	0.0538381	0.0273061	10	0.0618787	0.026562	10	0.0575492	0.0165143	10
A3MYDRAFT_3812	342	isopentenyl-diphosphate delta-isomerase (EC 5.3.3.2)	0.0104514	0.00344264	6	0.0160238	0.00715414	10	0.00953284	0.00498612	8			0	0.0127657	0.00526771	6			0
A3MYDRAFT_3816	419	Uncharacterized low-complexity proteins			0	0.00754224	0.00285686	6			3			2	0.0159687	0.00745677	10	0.0132053	0.00246085	8
A3MYDRAFT_3817	285	TPR repeat.			1	0.0252722	0.00805831	10	0.020684	0.0137846	9			1	0.0280177	0.00801633	10	0.0144947	0.0107052	7
A3MYDRAFT_3820	491	RecA-superfamily ATPases implicated in signal transduction	0.00563163	0.00031143	10	0.00536384	0.00146125	10	0.00485818	0.000155337	10			0	0.00474389	0.000370585	5	0.00486051	0.000307171	4
A3MYDRAFT_3837	549	CTP synthase (EC 6.3.4.2)	0.011956	0.00450661	7	0.0113233	0.00357985	10	0.00695131	0.00391206	8			0	0.00974499	0.0075508	10			3
A3MYDRAFT_3844	303	homoserine kinase (EC 2.7.1.39)			1			3	0.00903039	0.00308745	6	0.0152734	0.0048227	7	0.00830356	0.00212	10	0.0121412	0.00598941	6
A3MYDRAFT_3850	300	Opacity protein and related surface antigens	0.0249576	0.00769814	10	0.0325413	0.0143028	10	0.0170845	0.00741042	7			1	0.00749063	0.000380048	6			1
A3MYDRAFT_3851	312	Beta-lactamase class A	0.0171753	0.0108682	8	0.0222713	0.00913143	10	0.0175926	0.0104747	9	0.0248062	0.00936291	7	0.0265157	0.00601259	10	0.0275545	0.00464649	7
A3MYDRAFT_3852	321	chlorophyll synthase (EC 2.5.1.62)	0.0133669	0.00425655	7			0			1			0			3			0
A3MYDRAFT_3853	365	arsenite efflux ATP-binding protein ArsA (TC 3.A.4.1.1)	0.105555	0.0428375	10	0.0893714	0.0100725	10	0.0787835	0.0171805	10	0.180088	0.0221193	10	0.129215	0.0126654	10	0.139998	0.035826	10
A3MYDRAFT_3854	71	Protein of unknown function (DUF2862).	0.0531454	0.0210575	8	0.0453353	0.0176156	9	0.0592192	0.021983	9			3	0.0477222	0.0145365	8	0.0778267	0.0319744	7
A3MYDRAFT_3855	443	Serine/threonine protein kinase			0	0.00595022	0.00165463	10			3			0			0			0
A3MYDRAFT_3856	269	Uncharacterized protein conserved in cyanobacteria			1			0			0			0	0.0103743	0.00452648	5			0
A3MYDRAFT_3861	233	Beta-propeller domains of methanol dehydrogenase type	0.0155917	0.0054999	9	0.0285881	0.0166929	10	0.0225943	0.0098148	9			0			2			0
A3MYDRAFT_3862	144	FOG: FHA domain	0.0369011	0.020024	8	0.0308545	0.0102508	8	0.0254846	0.0115647	9	0.0648526	0.023404	9	0.0465144	0.0233151	10	0.0436449	0.0235562	10
A3MYDRAFT_3865	90	Protein of unknown function (DUF3143).			0			3			2	0.0521877	0.0172423	4	0.0397101	0.0202254	5	0.0273585	0.00244176	5
A3MYDRAFT_3867	337	glyceraldehyde-3-phosphate dehydrogenase (NAD+) (EC 1.2.1.12)	0.243271	0.0730099	10	0.0821874	0.0184631	10	0.287679	0.0803044	10	0.330677	0.12091	10	0.175799	0.0837673	10	0.450707	0.0953114	10
A3MYDRAFT_3868	231	two component transcriptional regulator, LuxR family	0.0346325	0.0247988	10	0.0550747	0.02217	10	0.0597307	0.0145488	10	0.0253979	0.0105126	7	0.0687195	0.00965488	10	0.0625399	0.0230662	10
A3MYDRAFT_3871	323	Glycosyltransferases involved in cell wall biogenesis	0.00842005	0.000503497	6	0.0110876	0.00409764	6	0.0132846	0.00341502	5			0			0			0
A3MYDRAFT_3874	281	Universal stress protein UspA and related nucleotide-binding proteins	0.292018	0.0931703	10	0.270361	0.0326625	10	0.264287	0.0858668	10	0.174515	0.0750286	10	0.248113	0.0458838	10	0.265396	0.0397723	10
A3MYDRAFT_3876	100	Ferredoxin	0.0415165	0.0148991	10	0.0528935	0.0224359	10	0.0498412	0.0127513	10			0	0.0599656	0.0302555	10	0.106976	0.0333602	8
A3MYDRAFT_3878	128	Protein of unknown function (DUF1257).			2			0			0			1	0.017778	0.00140811	5	0.0197687	0.00165122	4
A3MYDRAFT_3880	333	Saccharopine dehydrogenase and related proteins	0.0310918	0.0126481	10	0.0539881	0.0127089	10	0.0493534	0.0166313	10	0.0515944	0.0229507	6	0.0649779	0.0180003	10	0.0743765	0.0385078	10
A3MYDRAFT_3882	404	Type II secretory pathway, component PulF			0	0.00593345	0.000160033	4			1			0			0			0
A3MYDRAFT_3883	366	pilus retraction protein PilT	0.174148	0.063613	10	0.164508	0.0234173	10	0.160446	0.0714176	10	0.0471706	0.0236163	9	0.132606	0.0199369	10	0.0793588	0.0334547	9
A3MYDRAFT_3884	670	Type II secretory pathway, ATPase PulE/Tfp pilus assembly pathway, ATPase PilB	0.07926	0.0210696	10	0.0834999	0.00754218	10	0.0742219	0.0152102	10	0.0120425	0.00871024	4	0.0401076	0.0197149	10	0.0142623	0.0065811	6
A3MYDRAFT_3885	246	Molecular chaperone GrpE (heat shock protein)	0.125879	0.0671108	10	0.160045	0.0325448	10	0.167015	0.0340385	10	0.0680899	0.0321693	6	0.139117	0.016467	10	0.108591	0.0513695	10
A3MYDRAFT_3886	664	chaperone protein DnaK	0.111494	0.0198377	10	0.103439	0.0187563	10	0.0921868	0.017685	10	0.0420262	0.0078466	10	0.1	0.0252209	10	0.0313687	0.012269	10
A3MYDRAFT_3887	376	chaperone protein DnaJ	0.0209684	0.00908028	10	0.0312021	0.00853767	10	0.023401	0.0103404	10			1	0.0116592	0.00736382	6			0
A3MYDRAFT_3891	185	hypothetical protein	0.0181616	0.00672509	9	0.0438278	0.0188215	10	0.0319683	0.0180233	10			1	0.0417263	0.019173	10	0.0180323	0.0114169	6
A3MYDRAFT_3893	362	YUP8H12.25 {{Arabidopsis thaliana}}-type protein. Metallo peptidase. MEROPS family M50B			0	0.0087873	0.00336424	6			1			0			0			0
A3MYDRAFT_3898	120	hypothetical protein	0.0751102	0.0558194	5	0.199172	0.0582915	10	0.244001	0.0682043	10			0	0.088229	0.0237465	6	0.0438464	0.038854	7
A3MYDRAFT_3903	230	Tellurite resistance protein			3	0.0117726	0.00363116	8	0.0133741	0.0048681	7			0	0.0110596	0.00359474	6			0
A3MYDRAFT_3905	496	ammonium transporter (TC 1.A.11)	0.039316	0.0141628	10	0.0371412	0.0104956	10	0.0267793	0.00828936	10	0.0195213	0.0134601	8	0.0168421	0.0066455	10	0.0116604	0.00579976	6
A3MYDRAFT_3907	404	4-hydroxy-3-methylbut-2-enyl diphosphate reductase (EC 1.17.1.2)			0			3			0			0	0.00546775	0.000335437	5			2
A3MYDRAFT_3917	291	Ribonuclease HI	0.0231511	0.010125	9	0.0361087	0.0167257	10	0.0352018	0.0126478	10			1	0.0282696	0.0177505	10			1
A3MYDRAFT_3918	323	Threonine dehydratase	0.0107764	0.0038858	7	0.00929739	0.00348959	8	0.00735672	0.000246336	5	0.0101387	0.000301928	4	0.0147925	0.00593455	10	0.013239	0.00791124	8
A3MYDRAFT_3920	671	single-stranded-DNA-specific exonuclease RecJ	0.00881248	0.00396887	5	0.00641037	0.00363866	10	0.00704518	0.00374218	8	0.00622433	0.00271758	5	0.0128094	0.00742196	10	0.00930696	0.00341609	6
A3MYDRAFT_3921	205	Uncharacterized protein conserved in cyanobacteria	0.0132995	0.00102864	4			0			0			0			3			0
A3MYDRAFT_3925	729	Uncharacterized protein conserved in bacteria	0.00373858	0.000287554	4	0.00494672	0.00258329	8	0.00463658	0.00173578	5	0.00876507	0.00349422	6	0.0118413	0.00507636	10	0.0107367	0.00276675	10
A3MYDRAFT_3926	679	Predicted unusual protein kinase	0.0105703	0.0049985	5	0.00503781	0.00175721	7	0.00575304	0.00278891	6			0			2			0
A3MYDRAFT_3927	382	hypothetical protein	0.0132755	0.00656911	7	0.00881006	0.00450965	10	0.00921727	0.00511582	6			0	0.0140485	0.00634971	7			0
A3MYDRAFT_3928	372	hypothetical protein	0.00960679	0.00316615	6	0.00639445	0.000174986	4	0.00841298	0.00323559	6			0	0.00941561	0.00313479	5			1
A3MYDRAFT_3929	163	hypothetical protein			2	0.0144795	0.00011962	4			3			0			0			1
A3MYDRAFT_3930	255	Uridine phosphorylase			0			1			0			0	0.00944075	0.000386266	4			0
A3MYDRAFT_3931	356	Predicted dehydrogenases and related proteins	0.00750007	0.000275605	4	0.0083813	0.00324581	4			3			0	0.00648554	0.000576537	4			0
A3MYDRAFT_3937	223	hypothetical protein	0.0148019	0.00538041	5	0.0170685	0.00597314	5	0.0105464	0.000124868	6	0.0277347	0.009088	4	0.0319964	0.0141224	10	0.0353096	0.01808	9
A3MYDRAFT_3939	316	hypothetical protein	0.0269141	0.0212199	7	0.0600266	0.00609822	10	0.0610867	0.0149981	10			0	0.0187832	0.0119603	7			0
A3MYDRAFT_3941	105	Uncharacterized protein involved in tolerance to divalent cations			3			1	0.0377336	0.017531	6			3	0.0289338	0.0106119	6	0.0406276	0.0173981	8
A3MYDRAFT_3943	145	mannose-6-phosphate isomerase, type 2 (EC 5.3.1.8)	0.0231093	0.00915145	10	0.0347798	0.00949122	10	0.0376237	0.0129575	10			0	0.0435144	0.0269669	10	0.0217053	0.00781797	4
A3MYDRAFT_3944	172	Uncharacterized conserved protein	0.018656	0.00636634	6			2	0.0173338	0.00648981	4	0.0195028	0.0014187	4	0.038688	0.00973315	10	0.0370681	0.0203495	10
A3MYDRAFT_3945	535	2-isopropylmalate synthase (EC 2.3.3.13)	0.018601	0.0108565	9	0.00952422	0.00445118	8	0.0146626	0.00618154	10			1	0.00741832	0.00310262	9	0.00903299	0.00400218	4
A3MYDRAFT_3946	470	Uncharacterized conserved protein			1	0.0100828	0.00543162	9	0.00749185	0.00272148	6			0			0			0
A3MYDRAFT_3950	348	Protein of unknown function (DUF3326).	0.00781501	0.000291594	6	0.0103597	0.00384145	6	0.0104765	0.0041387	6			3	0.0135898	0.00509985	10	0.00942687	0.00333612	6
A3MYDRAFT_3956	842	Nucleoside-diphosphate-sugar pyrophosphorylase involved in lipopolysaccharide biosynthesis/translation initiation factor 2B, gamma/epsilon subunits (eIF-2Bgamma/eIF-2Bepsilon)	0.046812	0.0224554	10	0.0358001	0.00755915	10	0.0340128	0.0143039	10	0.0251659	0.0121633	8	0.0565752	0.0099981	10	0.0397339	0.0150231	10
A3MYDRAFT_3963	167	Single-stranded DNA-binding protein	0.0559976	0.0240165	10	0.0643952	0.018575	10	0.0487391	0.0197294	10	0.0531104	0.0200912	8	0.0702511	0.0157851	10	0.0602888	0.0241164	9
A3MYDRAFT_3966	229	hypothetical protein	0.0273039	0.0131712	10	0.0270183	0.0117632	10	0.0270259	0.00981726	10			0	0.0118287	0.00463803	4			2
A3MYDRAFT_3967	857	leucyl-tRNA synthetase (EC 6.1.1.4)	0.0400599	0.0220137	10	0.0521194	0.00637924	10	0.0337562	0.0168781	10	0.0155019	0.00794677	6	0.0572839	0.00911557	10	0.0386054	0.0109807	10
A3MYDRAFT_3969	309	Uridine kinase	0.0771436	0.0153157	10	0.0635466	0.011179	10	0.0680647	0.0310637	10			0	0.0352432	0.0224778	9	0.0114621	0.00365771	4
A3MYDRAFT_3970	160	hypothetical protein	0.0410368	0.0280334	4	0.0244865	0.0163273	8	0.0344917	0.0162279	10			0	0.0251424	0.00576367	6			0
A3MYDRAFT_3971	170	Valyl-tRNA synthetase	0.0204751	0.00738303	7			2	0.0209152	0.0102204	8			0			0			0
A3MYDRAFT_3972	915	valyl-tRNA synthetase (EC 6.1.1.9)	0.0297457	0.0102555	10	0.0268965	0.00602976	10	0.0294866	0.0105616	10	0.041373	0.00901824	10	0.0334814	0.0117043	10	0.024728	0.0166283	10
A3MYDRAFT_3975	227	hypothetical protein	0.013582	0.00385391	7	0.013691	0.00490095	10	0.0118156	0.00386083	7			0			2			0
A3MYDRAFT_3980	403	Transposase and inactivated derivatives			0	0.0059077	0.000188944	4	0.00584389	7.81288e-05	4			0			0			0
A3MYDRAFT_3981	293	glycyl-tRNA synthetase alpha chain (EC 6.1.1.14)	0.0716666	0.0174469	10	0.062263	0.0175842	10	0.0623731	0.0185	10	0.0234535	0.0126187	8	0.0831528	0.0157636	10	0.0555441	0.0246584	10
A3MYDRAFT_3994	167	photosystem II cytochrome PsbV2	0.0446738	0.0162248	10	0.0291277	0.0209595	8	0.0503697	0.0237124	10			0	0.0449355	0.0118111	10	0.0401499	0.0200778	8
A3MYDRAFT_3995	163	cytochrome c-550	0.539637	0.280095	10	0.590197	0.126766	10	0.669246	0.204308	10	0.251493	0.0676615	10	0.578418	0.206467	10	0.450741	0.170403	10
A3MYDRAFT_3998	322	acetyl-CoA carboxylase carboxyltransferase subunit alpha	0.0114389	0.00826671	8	0.0119049	0.00624899	10	0.00926128	0.0032987	8			0	0.0120918	0.00866106	5			0
A3MYDRAFT_4004	208	Cu/Zn superoxide dismutase	0.0800668	0.0292266	10	0.0442642	0.0245494	10	0.0810896	0.0447385	10	0.0653824	0.0246847	10	0.0799803	0.0204429	10	0.0653146	0.0286087	10
A3MYDRAFT_4006	97	Uncharacterized conserved protein	0.0356777	0.0128701	8	0.0280616	0.00887633	7	0.0271385	0.00801137	9			0			0			2
A3MYDRAFT_4008	111	photosystem II reaction center protein Psb28	0.388735	0.166459	10	0.296948	0.0522348	10	0.318283	0.0659837	10	0.815151	0.117232	10	0.40844	0.0707865	10	0.655308	0.141676	10
A3MYDRAFT_4013	360	3-isopropylmalate dehydrogenase (EC 1.1.1.85)	0.10052	0.0178846	10	0.123171	0.0101571	10	0.105242	0.0201841	10	0.152592	0.03364	10	0.125586	0.0142631	10	0.132876	0.0304969	10
A3MYDRAFT_4016	342	phosphoribosylformylglycinamidine cyclo-ligase (EC 6.3.3.1)	0.0242751	0.0114926	10	0.0182358	0.00587233	10	0.0221762	0.0122644	10	0.033108	0.0100363	10	0.0415817	0.0151065	10	0.0470962	0.0258181	10
A3MYDRAFT_4020	321	hydroxymethylbilane synthase (EC 2.5.1.61)	0.145089	0.0334146	10	0.188662	0.0267328	10	0.15238	0.0270258	10	0.248702	0.0589585	10	0.206802	0.0435208	10	0.186557	0.0446194	10
A3MYDRAFT_4021	475	glycogen/starch synthases, ADP-glucose type	0.0307492	0.015142	10	0.0347777	0.00713504	10	0.0321842	0.00880919	10			2	0.031692	0.00616543	10	0.0191052	0.0153509	10
A3MYDRAFT_4023	446	Predicted Zn-dependent proteases and their inactivated homologs	0.0703689	0.0212837	10	0.07684	0.0129267	10	0.0622692	0.0248768	10	0.0583185	0.0149523	10	0.101477	0.0285097	10	0.0755612	0.0257844	10
A3MYDRAFT_4024	490	microcin-processing peptidase 2. Unknown type peptidase. MEROPS family U62	0.0804221	0.0218053	10	0.0538703	0.00467134	10	0.0638725	0.0238706	10	0.0874267	0.0234322	10	0.0871848	0.017647	10	0.0852228	0.030787	10
A3MYDRAFT_4029	454	amidohydrolase, AtzE family	0.0109831	0.00719177	9	0.0153103	0.00641224	10	0.0204589	0.00371495	10	0.0118272	0.00606336	5	0.019584	0.0110838	10	0.0193144	0.00600756	10
A3MYDRAFT_4033	198	hypothetical protein	0.160048	0.0385884	10	0.164485	0.0195947	10	0.153184	0.0264357	10	0.229662	0.0524843	10	0.184568	0.0295502	10	0.220796	0.0404186	10
A3MYDRAFT_4034	777	Sulfite reductase, beta subunit (hemoprotein)	0.143849	0.0481187	10	0.141445	0.0120592	10	0.125866	0.0311071	10	0.248607	0.0470646	10	0.196253	0.0224383	10	0.193103	0.0574375	10
A3MYDRAFT_4038	45	hypothetical protein	0.267745	0.0947949	10	0.344669	0.106315	10	0.279216	0.108504	10	0.444846	0.135596	10	0.349064	0.0833398	10	0.342719	0.139328	10
A3MYDRAFT_4039	186	Protein of unknown function (DUF2854).	0.0183352	0.00589874	4	0.0148105	0.00530599	6	0.017321	0.00691587	6			0	0.0119114	0.000381199	4			0
A3MYDRAFT_4042	431	Adenylosuccinate lyase (EC 4.3.2.2)	0.126326	0.0386437	10	0.0987955	0.0177735	10	0.108819	0.0233116	10	0.0676096	0.0418571	10	0.101626	0.0162215	10	0.0982045	0.0293646	10
A3MYDRAFT_4048	166	Uncharacterized conserved protein	0.0164053	0.000894384	7			3	0.0143584	0.000530092	4			0			3			1
A3MYDRAFT_4049	226	riboflavin synthase alpha chain (EC 2.5.1.9)	0.0185629	0.00758607	4			2	0.0210965	0.0082697	7			3	0.015008	0.00581421	7	0.0183465	0.00583347	6
A3MYDRAFT_4051	216	thiaminase/4-amino-5-aminomethyl-2-methylpyrimidine deaminase	0.0333561	0.0110698	10	0.0345125	0.01142	10	0.0375362	0.0129491	10	0.0325089	0.0151687	5	0.0346091	0.0160822	9	0.023995	0.0100883	10
A3MYDRAFT_4053	333	FOG: GAF domain	0.0101854	0.00408816	4	0.00720819	0.000197968	6	0.00719691	0.000298859	6			0	0.00757845	0.00210151	8	0.00910671	0.00295184	4
A3MYDRAFT_4063	256	Uncharacterized protein conserved in cyanobacteria	0.0301059	0.00401629	10	0.0271543	0.00672202	10	0.0288758	0.00921111	10	0.0131481	0.000899298	4	0.032023	0.00961538	10	0.0376143	0.0103784	8
A3MYDRAFT_4064	72	Protein of unknown function (DUF3148).	0.0499137	0.0217408	7	0.0409641	0.0155931	9	0.0589378	0.0318855	8			1	0.0442126	0.019856	5			3
A3MYDRAFT_4065	330	Uncharacterized conserved protein	0.0188849	0.00735386	6	0.0127368	0.00745422	8	0.00873282	0.00300888	5			2	0.036589	0.0105771	10	0.0144796	0.00952474	10
A3MYDRAFT_4067	300	3-hydroxyisobutyrate dehydrogenase and related beta-hydroxyacid dehydrogenases	0.0363646	0.0136968	9	0.0350914	0.0149941	10	0.0205308	0.0110205	10	0.0160164	0.00658433	5	0.0335691	0.0126863	10	0.0203059	0.0114847	9
A3MYDRAFT_4071	143	Predicted dioxygenase of extradiol dioxygenase family			0	0.0334993	0.0155943	10			2			1	0.0352376	0.00913157	10	0.0295199	0.0172006	5
A3MYDRAFT_4078	474	6-phosphogluconate dehydrogenase (decarboxylating) (EC 1.1.1.44)	0.240046	0.0339751	10	0.111995	0.0173168	10	0.167875	0.0713525	10	0.405789	0.0625844	10	0.164624	0.055891	10	0.34689	0.0573301	10
A3MYDRAFT_4085	260	Domain of Unknown Function (DUF928).			0			0			0			0	0.0312658	0.0170997	10	0.020516	0.012151	9
A3MYDRAFT_4095	500	glycerol kinase (EC 2.7.1.30)	0.0717604	0.0117488	10	0.058435	0.012113	10	0.0817045	0.0130947	10	0.0692309	0.0259687	10	0.0907063	0.01554	10	0.0904634	0.0235968	10
A3MYDRAFT_4096	562	Glycerol-3-phosphate dehydrogenase	0.00778559	0.00331933	8	0.0199875	0.00909966	10	0.00851089	0.00353659	10			0			3			0
A3MYDRAFT_4102	967	DNA polymerase I (EC 2.7.7.7)	0.00389144	0.00155662	8	0.00278477	0.000941038	8	0.00400061	0.00294417	8			0	0.00278109	0.00112526	4			0
A3MYDRAFT_4108	268	SSU ribosomal protein S2P	0.164076	0.0572748	10	0.153225	0.0175465	10	0.14178	0.0593039	10	0.0269375	0.0134242	7	0.102115	0.0448162	10	0.0459089	0.0107988	8
A3MYDRAFT_4109	223	translation elongation factor Ts (EF-Ts)	0.241669	0.0650399	10	0.318568	0.0201614	10	0.315294	0.0289355	10	0.0936212	0.0404261	7	0.289276	0.0491143	10	0.154022	0.045229	10
A3MYDRAFT_4110	320	hypothetical protein	0.00861399	0.000409813	6	0.0132158	0.00475814	9	0.00944776	0.00362903	7			0			0			0
A3MYDRAFT_4111	447	FAD/FMN-containing dehydrogenases			3	0.0143568	0.00643918	7	0.0158734	0.00943506	6			1	0.03595	0.0168765	10	0.0449526	0.0210178	10
A3MYDRAFT_4112	96	RNA-binding proteins (RRM domain)	0.996918	0.73828	10	0.731093	0.121165	10	1.19394	0.549309	10	2.43459	0.284203	10	1.14552	0.25048	10	2.45967	0.772533	10
A3MYDRAFT_4118	211	imidazole glycerol phosphate synthase, glutamine amidotransferase subunit			2	0.0175882	0.00858557	7			2			2	0.0141148	0.00533713	6			3
A3MYDRAFT_4125	116	hypothetical protein	0.0237739	0.00147735	7	0.0297653	0.0106954	9	0.0257028	0.00916679	8			0	0.0275331	0.00966196	7			2
A3MYDRAFT_4134	651	ribonuclease, Rne/Rng family	0.0382062	0.0151553	10	0.0885527	0.0200059	10	0.0732168	0.0188556	10			3	0.043125	0.0397593	9	0.00538092	0.00287932	7
A3MYDRAFT_4152	366	diaminohydroxyphosphoribosylaminopyrimidine deaminase (EC 3.5.4.26)			2			1			0			0	0.00715662	0.00257471	6			3
A3MYDRAFT_4153	154	hypothetical protein			1	0.0154674	0.00029235	4			2			0			1			0
A3MYDRAFT_4154	265	Protein of unknown function (DUF1092).			1			0			1			2	0.0096272	0.00331	7			1
A3MYDRAFT_4155	421	valine-pyruvate aminotransferase apoenzyme (EC 2.6.1.66)	0.0197932	0.00500657	8	0.0328706	0.0147766	10	0.0254403	0.00990301	10			0	0.0256403	0.0102922	10	0.0121664	0.00322558	7
A3MYDRAFT_4157	369	hypothetical protein	0.011935	0.00430615	7	0.0295669	0.0265439	10	0.0483266	0.0297535	10			0	0.0070628	0.00218963	6			0
A3MYDRAFT_4158	330	hypothetical protein	0.0216934	0.00791764	7	0.0387828	0.0288404	10	0.0597166	0.0275272	10			2	0.0106087	0.00574268	5			0
A3MYDRAFT_4164	404	hypothetical protein			1	0.00694732	0.00263366	6	0.00795163	0.00312607	6			0			1			0
A3MYDRAFT_4176	411	RND family efflux transporter, MFP subunit			1	0.00582378	0.000129315	7	0.00584082	0.000212395	7			0			1			0
A3MYDRAFT_4180	510	anthranilate synthase component I, non-proteobacterial lineages	0.00870064	0.00521149	6	0.0119099	0.00723464	9	0.00788729	0.00343094	7	0.00642117	0.000191221	4	0.00805969	0.00449211	7	0.00517479	0.000976855	5
A3MYDRAFT_4181	142	PsaD.	0.482475	0.0814679	10	0.498796	0.0662922	10	0.422967	0.0450149	10	0.072677	0.0516934	9	0.250173	0.053133	10	0.169211	0.0739665	10
A3MYDRAFT_4183	671	Predicted sensor protein/domain	0.0050352	0.00174721	8	0.00447727	0.00167583	8	0.00478134	0.00286306	6			0			2			0
A3MYDRAFT_4191	1191	Uncharacterized protein conserved in bacteria			0	0.0042619	0.00249562	10			3	0.00498821	0.00214024	5	0.0113443	0.00819258	10	0.0116821	0.00490742	10
A3MYDRAFT_4192	318	Phosphate starvation-inducible protein PhoH, predicted ATPase			1	0.00744311	0.000167587	5	0.0089476	0.00317144	5			0			0			0
A3MYDRAFT_4193	133	Predicted RNA-binding protein (contains KH domain)	0.0306773	0.0154458	8	0.0523754	0.0182277	10	0.0393065	0.0162296	10			0	0.0421843	0.0246843	8			1
A3MYDRAFT_4194	82	SSU ribosomal protein S16P	0.200621	0.0430642	10	0.208665	0.0530366	10	0.209997	0.0482402	10			1	0.0765827	0.0452316	10	0.0689233	0.0302108	10
A3MYDRAFT_4195	196	Secreted and surface protein containing fasciclin-like repeats	0.036735	0.0139003	10	0.0669702	0.0256824	10	0.0446649	0.0152393	9			0	0.0701265	0.0330535	10	0.0335572	0.018344	7
A3MYDRAFT_4196	842	hypothetical protein	0.00946415	0.00634395	7	0.00443843	0.00211349	9	0.00674332	0.00295349	10			2	0.00792579	0.0081864	10	0.00974012	0.00463534	6
A3MYDRAFT_4197	505	glucosyl-glycerol phosphate synthase (EC 2.4.1.213)	0.181803	0.0618276	10	0.187191	0.0334095	10	0.145708	0.0377468	10	0.204721	0.0650331	10	0.325402	0.0470507	10	0.277802	0.0374318	10
A3MYDRAFT_4198	334	Zn-dependent alcohol dehydrogenases	0.103453	0.0206606	10	0.129075	0.0188112	10	0.126774	0.0236519	10	0.163612	0.0324683	10	0.1604	0.0242835	10	0.121915	0.0226517	10
A3MYDRAFT_4199	528	glucose-6-phosphate isomerase (EC 5.3.1.9)	0.0844702	0.0267997	10	0.0467791	0.00328314	10	0.0562217	0.0222174	10	0.154333	0.035586	10	0.121346	0.0189006	10	0.129864	0.0274954	10
A3MYDRAFT_4205	189	hypothetical protein			1	0.0145179	0.00491131	6			3			0	0.0151953	0.00524763	7	0.0158169	0.00543441	9
A3MYDRAFT_4207	601	response regulator receiver modulated diguanylate cyclase/phosphodiesterase	0.00657696	0.0023744	9	0.00680301	0.00277097	10	0.00731806	0.00254376	7			0			1			0
A3MYDRAFT_4208	359	fructose-bisphosphate aldolase (EC 4.1.2.13)	0.297978	0.0539616	10	0.333089	0.0463568	10	0.27083	0.0522525	10	0.228701	0.08654	10	0.414488	0.0460295	10	0.297641	0.0304755	10
A3MYDRAFT_4210	289	Galactose mutarotase and related enzymes	0.0641538	0.0167928	10	0.0533431	0.0199386	10	0.0487541	0.010213	10	0.122532	0.0284128	10	0.105832	0.022044	10	0.100201	0.0407598	10
A3MYDRAFT_4213	340	Phenylpropionate dioxygenase and related ring-hydroxylating dioxygenases, large terminal subunit			0	0.00859116	0.00289264	9	0.00697692	0.000193493	7			0	0.0108506	0.00277837	6			0
A3MYDRAFT_4224	61	Protein of unknown function (DUF3252).	0.0676814	0.0243289	8	0.0777515	0.0286521	8	0.0826827	0.0364273	9			0	0.0591718	0.0197405	5	0.0395582	0.0035506	4
A3MYDRAFT_4229	1080	carbamoyl-phosphate synthase large subunit	0.113722	0.0278179	10	0.0847637	0.00655468	10	0.0923362	0.0248032	10	0.129125	0.036454	10	0.10151	0.0212178	10	0.126082	0.0245127	10
A3MYDRAFT_4233	935	ATPase, P-type (transporting), HAD superfamily, subfamily IC	0.0104751	0.00678101	10	0.00680783	0.00248503	9	0.00587313	0.00244936	9			0			2			1
A3MYDRAFT_4236	398	acetate kinase (EC 2.7.2.1)	0.077739	0.0251238	10	0.0669765	0.0105276	10	0.0767158	0.0114114	10	0.0760109	0.0187246	10	0.0745804	0.0111809	10	0.0978524	0.0303251	10
A3MYDRAFT_4239	589	Subtilisin-like serine proteases	0.0117684	0.00520434	10	0.0212409	0.00845895	10	0.0206163	0.00657866	10	0.0119088	0.00618298	4	0.00760224	0.00183472	8	0.00999861	0.0054119	8
A3MYDRAFT_4240	71	hypothetical protein	0.0387288	0.00172118	7	0.0336223	0.00092218	6	0.0376481	0.0118638	8			0			3			2
A3MYDRAFT_4246	283	Archaeal fructose-1,6-bisphosphatase and related enzymes of inositol monophosphatase family	0.0183145	0.00974205	9	0.0220533	0.00720202	10	0.0208153	0.0115493	8	0.0158313	0.00526016	6	0.039585	0.00683047	10	0.0312341	0.00951869	8
A3MYDRAFT_4247	369	Patatin	0.0102597	0.00428366	5	0.0146517	0.00572412	8	0.0103083	0.00332198	5			0			0			0
A3MYDRAFT_4250	248	Uncharacterized protein, putative amidase	0.0145078	0.0092576	7	0.0125265	0.00487382	7	0.011993	0.00652951	8			0	0.0171119	0.0107266	10	0.021699	0.0128473	4
A3MYDRAFT_4253	144	Bacterioferritin (cytochrome b1)	0.0833815	0.0331457	10	0.111087	0.0422664	10	0.130934	0.0556788	10			0	0.10614	0.0736792	7			2
A3MYDRAFT_4254	289	hypothetical protein	0.0495693	0.0136686	10	0.039924	0.0118793	10	0.0386241	0.0079974	10	0.0377648	0.0145956	8	0.0326003	0.00596225	10	0.0276231	0.0123194	10
A3MYDRAFT_4255	176	hypothetical protein	0.0178753	0.00534556	6	0.0181608	0.00687368	9			1			0			1			0
A3MYDRAFT_4258	217	haloacid dehalogenase superfamily, subfamily IA, variant 3 with third motif having DD or ED			3			3	0.0137557	0.00525982	4			1	0.0130573	0.00510187	8	0.0185387	0.0122272	8
A3MYDRAFT_4264	175	Universal stress protein UspA and related nucleotide-binding proteins	0.0155405	0.000730213	6	0.013743	0.000392778	4	0.0168846	0.00610823	8			0	0.0158577	0.0071043	5			1
A3MYDRAFT_4266	64	Copper chaperone	0.0433286	0.00304858	4	0.0898868	0.0256481	10	0.0448593	0.0164221	10			0	0.126762	0.0665745	10	0.0758745	0.0240323	10
A3MYDRAFT_4267	99	ferredoxin [2Fe-2S]	0.0948247	0.0787791	7	0.0633074	0.04039	10	0.0356427	0.0127823	8	1.12219	0.898719	10	0.397993	0.185688	10	0.808602	0.871866	10
A3MYDRAFT_4268	326	Predicted dehydrogenases and related proteins			0			0			2	0.017521	0.00939687	4			2	0.0174194	0.00610123	6
A3MYDRAFT_4274	355	Tfp pilus assembly protein PilF	0.0112166	0.00412637	4	0.00673306	0.000159171	6	0.00792597	0.00288494	5			0	0.0106626	0.00666502	7			0
A3MYDRAFT_4275	96	hypothetical protein			0	0.0305085	0.0118732	4			0			0			1			0
A3MYDRAFT_4283	433	glutamate-1-semialdehyde-2,1-aminomutase	0.127161	0.0260778	10	0.137677	0.0259461	10	0.108366	0.0188899	10	0.0992383	0.0303486	10	0.165207	0.0437346	10	0.148542	0.0272618	10
A3MYDRAFT_4284	211	universal bacterial protein YeaZ			0	0.0127297	0.00399892	8	0.0134219	0.00515106	5			0			2			0
A3MYDRAFT_4286	117	LSU ribosomal protein L20P	0.0356045	0.0131271	10	0.0467632	0.0297606	10	0.0449058	0.016253	10			0			0			0
A3MYDRAFT_4288	176	Tetratricopeptide repeat./TPR repeat.	0.0174391	0.00479973	8			3	0.0285976	0.0162554	8			0			0			0
A3MYDRAFT_4291	95	twin arginine-targeting protein translocase, TatA/E family			1			0	0.0248791	0.000283368	4			0			0			0
A3MYDRAFT_4295	674	Signal transduction histidine kinase	0.00409301	0.000140374	5			1			2			0			0			0
A3MYDRAFT_4302	309	TIGR04168 family protein			3			3			3			0	0.0114793	0.00437981	4	0.0125651	0.00691782	6
A3MYDRAFT_4304	150	SufE protein probably involved in Fe-S center assembly			3			3			2			0	0.0198934	0.00665175	6	0.0203201	0.00665133	5
A3MYDRAFT_4305	176	Fe2+/Zn2+ uptake regulation proteins	0.0191944	0.0073475	9	0.023243	0.0132031	10	0.0203233	0.00952958	10			0	0.0199278	0.0061629	7			0
A3MYDRAFT_4306	380	2-methylcitrate synthase/citrate synthase II	0.0860386	0.031543	10	0.0594693	0.0190167	10	0.0703756	0.0162492	10	0.0673298	0.0210108	9	0.0781044	0.0161047	10	0.0654641	0.0245319	10
A3MYDRAFT_4314	174	Protein of unknown function (DUF3529).	0.0152845	0.000518476	6	0.0137583	0.000343243	9	0.0135006	0.000155645	6			0			0			0
A3MYDRAFT_4323	411	Glucose/sorbosone dehydrogenases			1	0.0058838	0.000151656	7			1	0.0127851	0.00347586	5	0.00554651	0.000348932	9	0.010447	0.00412443	10
A3MYDRAFT_4324	482	Arylsulfatase A and related enzymes			0			0			0			0			0	0.00731356	0.00358485	8
A3MYDRAFT_4325	454	tRNA-i(6)A37 thiotransferase enzyme MiaB			3	0.012181	0.00611548	6	0.00722991	0.00285361	8			0	0.0106977	0.00413262	8			0
A3MYDRAFT_4326	138	LSU ribosomal protein L21P	0.0887053	0.0248404	9	0.107674	0.0235529	10	0.100195	0.0176573	10			0	0.077838	0.0365689	10	0.0365925	0.015459	6
A3MYDRAFT_4327	85	LSU ribosomal protein L27P	0.0320125	0.0016188	8	0.0342477	0.0118528	9	0.0586077	0.0325719	10			0			1			0
A3MYDRAFT_4328	325	Delta-aminolevulinic acid dehydratase	0.24426	0.0488161	10	0.175886	0.0201184	10	0.236891	0.0341581	10	0.408646	0.0888753	10	0.204639	0.0218725	10	0.289399	0.0529679	10
A3MYDRAFT_4329	575	Uncharacterized low-complexity proteins			1	0.00421423	0.000123502	5	0.00408462	3.75994e-05	5			0	0.00494316	0.00203274	4			0
A3MYDRAFT_4333	281	His Kinase A (phospho-acceptor) domain.	0.0327706	0.00939749	8	0.0343341	0.00981622	10	0.030522	0.0106007	10			1	0.0410206	0.0147313	10	0.0295263	0.0143536	6
A3MYDRAFT_4334	192	Putative translation factor (SUA5)	0.0343174	0.0183919	7	0.0274515	0.00493414	10	0.0228604	0.0178406	7	0.0422777	0.0158715	7	0.0383473	0.00939998	10	0.047294	0.0232191	9
A3MYDRAFT_4335	211	Bacterial pre-peptidase C-terminal domain.			0			3			2	0.0358793	0.0140549	7	0.0375002	0.0240139	7	0.0404752	0.028855	10
A3MYDRAFT_4336	596	hypothetical protein	0.027486	0.0154281	10	0.0367679	0.010938	10	0.0204302	0.00894638	10	0.0944747	0.0376137	10	0.057609	0.0266051	10	0.0903455	0.0268672	10
A3MYDRAFT_4337	182	dTDP-4-dehydrorhamnose 3,5-epimerase (EC 5.1.3.13)	0.108228	0.0358612	10	0.116297	0.0273208	10	0.107239	0.0208841	10	0.158923	0.0706595	10	0.11884	0.0394763	10	0.13559	0.0242902	10
A3MYDRAFT_4339	356	glucose-1-phosphate thymidylylransferase, long form	0.048107	0.0225324	10	0.0531859	0.0114919	10	0.043188	0.0209783	10	0.0288595	0.00729773	7	0.0938628	0.0234045	10	0.0630938	0.0243977	10
A3MYDRAFT_4340	361	dTDP-glucose 4,6-dehydratase (EC 4.2.1.46)	0.026422	0.0108397	10	0.0364543	0.0114951	10	0.0240726	0.0106674	9	0.0637241	0.0170757	10	0.0632542	0.0185421	10	0.0631978	0.0184013	10
A3MYDRAFT_4341	385	Glycosyltransferase	0.0105814	0.00610935	6	0.0106184	0.0052129	10	0.00710837	0.00243708	6			1	0.0180116	0.00848129	10	0.0236908	0.00994633	5
A3MYDRAFT_4342	555	Uncharacterized conserved protein	0.0326222	0.0110838	9	0.0306323	0.00882114	10	0.0256924	0.00606939	10			2	0.0233112	0.00737493	10	0.00904151	0.00558819	9
A3MYDRAFT_4344	426	Glycosyltransferase	0.00779181	0.00272775	4	0.0055337	6.0877e-05	6	0.00965031	0.00279686	4			0			0			0
A3MYDRAFT_4353	343	MoxR-like ATPases			1	0.0123086	0.00564156	5			1			0			1			0
A3MYDRAFT_4359	894	Superfamily II RNA helicase	0.0141713	0.008153	9	0.0133344	0.00462327	10	0.0124159	0.00781651	10			0	0.0113994	0.00492963	4			0
A3MYDRAFT_4361	119	hypothetical protein	0.0230036	0.00167458	5	0.0369341	0.0130426	7	0.0348804	0.0169993	8			0	0.0246338	0.00985562	6			0
A3MYDRAFT_4364	362	Predicted membrane protein	0.013799	0.00617657	5	0.0141359	0.00416028	8	0.0116039	0.00710987	9			0			2			0
A3MYDRAFT_4367	169	allophycocyanin beta-18 subunit apoprotein	0.319598	0.0527922	10	0.317857	0.051967	10	0.346506	0.0661364	10	0.133226	0.0382315	10	0.141206	0.064153	10	0.170583	0.133478	10
A3MYDRAFT_4368	473	glutamine synthetase, type I	0.714776	0.103492	10	0.553308	0.0867525	10	0.531212	0.0689296	10	0.983376	0.19289	10	0.762782	0.110224	10	0.681329	0.18106	10
A3MYDRAFT_4371	225	hypothetical protein			0	0.0107283	0.000356952	5			0			0	0.0191175	0.0083623	8			2
A3MYDRAFT_4381	162	Putative bacterial sensory transduction regulator.	0.0477668	0.0248443	10	0.0458556	0.0202488	10	0.0484485	0.0258633	10	0.057432	0.0176976	9	0.0449197	0.0159228	10	0.039554	0.0154133	10
A3MYDRAFT_4384	121	Ferredoxin-thioredoxin reductase, catalytic subunit	0.0546783	0.0153313	10	0.0418874	0.0203349	10	0.0438713	0.00835306	9	0.0743143	0.0188206	9	0.0771293	0.0244831	10	0.0721055	0.027071	9
A3MYDRAFT_4390	330	ketol-acid reductoisomerase (EC 1.1.1.86)	0.178214	0.0380734	10	0.15934	0.0275034	10	0.176971	0.0334555	10	0.365018	0.136924	10	0.228096	0.0429274	10	0.241925	0.0532732	10
A3MYDRAFT_4407	93	pterin-4-alpha-carbinolamine dehydratase (EC 4.2.1.96)	0.138379	0.0383044	10	0.175168	0.0214306	10	0.14323	0.019206	10			0	0.112301	0.0453183	10	0.0431555	0.0141164	6
A3MYDRAFT_4408	98	Stress responsive A/B Barrel Domain.	0.0282804	0.00179425	5	0.0241521	0.000543803	5	0.0359112	0.0179593	8			0	0.0416777	0.0209525	4	0.0355688	0.011144	7
A3MYDRAFT_4410	1337	cobaltochelatase CobN subunit (EC 6.6.1.2)	0.00301128	0.000969972	6	0.00178871	5.02815e-05	6			1			0	0.00213827	0.00080412	7			0
A3MYDRAFT_4411	395	AIPR protein.			2			2	0.00594537	7.20269e-05	4			0			0			0
A3MYDRAFT_4412	368	Predicted ATP-binding protein involved in virulence	0.0102448	0.00366741	5	0.0136366	0.00629321	10	0.0152371	0.00745969	8			0	0.0116984	0.00585108	10	0.00746031	0.00111191	5
A3MYDRAFT_4421	478	Pyruvate/2-oxoglutarate dehydrogenase complex, dihydrolipoamide dehydrogenase (E3) component, and related enzymes	0.013518	0.00526142	8	0.0175478	0.00753888	10	0.0125968	0.00733531	7			0			2			0
A3MYDRAFT_4424	694	oligopeptidase A (EC:3.4.24.70). Metallo peptidase. MEROPS family M03A	0.0385795	0.00847044	10	0.0328854	0.00520647	10	0.022686	0.00770243	10	0.0570541	0.0146598	8	0.0635583	0.0113627	10	0.0648833	0.0217729	10
A3MYDRAFT_4428	561	dihydroxyacid dehydratase (EC 4.2.1.9)	0.08892	0.0174227	10	0.0831456	0.0154156	10	0.0821857	0.0099711	10	0.155862	0.0298879	10	0.111222	0.0235814	10	0.124991	0.0418522	10
A3MYDRAFT_4429	280	Uncharacterized low-complexity proteins			1			2	0.00837865	7.75344e-05	4			0			0			0
A3MYDRAFT_4438	1194	methionine synthase (B12-dependent) (EC 2.1.1.13)	0.00397282	0.00238668	7	0.00357493	0.00131952	9			3			3			0			1
A3MYDRAFT_4445	438	sulfide-quinone oxidoreductase (EC 1.8.5.4)	0.00634639	0.000226198	6			3	0.00624705	0.00213584	6			0			0			0
A3MYDRAFT_4448	172	Protein of unknown function (DUF3122).			0	0.0138982	0.000260687	4			0			0			3			0
A3MYDRAFT_4451	368	NADH:flavin oxidoreductases, Old Yellow Enzyme family	0.115985	0.0409642	10	0.106375	0.0181816	10	0.100146	0.0186586	10	0.223899	0.0473055	10	0.119497	0.0139658	10	0.167824	0.0280564	10
A3MYDRAFT_4460	258	pyruvate formate-lyase 1-activating enzyme			0	0.00919467	0.000207299	5			2			0			1			0
A3MYDRAFT_4461	1517	PAS domain S-box	0.00179468	9.79275e-05	7	0.00173609	0.000472955	10	0.00182572	0.000649647	6			0			1			0
A3MYDRAFT_4464	246	Response regulators consisting of a CheY-like receiver domain and a winged-helix DNA-binding domain	0.036072	0.0177574	8	0.0409455	0.0108924	10	0.0332034	0.0148741	9	0.0231906	0.00634411	7	0.0562961	0.0170049	10	0.0500278	0.0243907	10
A3MYDRAFT_4466	134	photosystem II protein Psb27	0.139622	0.0430175	10	0.197596	0.0566482	10	0.142255	0.0392591	10			0	0.0542692	0.0360294	7			2
A3MYDRAFT_4467	477	Uncharacterized protein conserved in bacteria	0.00649219	0.0021956	9			3	0.00769248	0.00463036	6	0.00937777	0.00298077	8	0.0092155	0.00334244	7	0.0208667	0.017378	9
A3MYDRAFT_4473	390	DNA polymerase III, beta subunit (EC 2.7.7.7)	0.0686595	0.0200206	10	0.0729276	0.0178669	10	0.0577423	0.0163837	10	0.0358907	0.0189206	7	0.0739648	0.0115955	10	0.0497987	0.0260386	8
A3MYDRAFT_4481	256	imidazole glycerol phosphate synthase subunit hisF (EC 4.1.3.-)	0.0106378	0.000579952	7			3			3			0	0.0275366	0.00986509	8			3
A3MYDRAFT_4487	425	acetylornithine and succinylornithine transaminases	0.133279	0.0238171	10	0.127278	0.0201746	10	0.151123	0.0357399	10	0.266792	0.0502648	10	0.205179	0.055469	10	0.246636	0.0814779	10
A3MYDRAFT_4491	248	Cephalosporin hydroxylase			2	0.0109446	0.00365835	7	0.00940661	4.71156e-05	4			0			3			1
A3MYDRAFT_4503	529	NADH dehydrogenase subunit M (EC 1.6.5.3)	0.0190792	0.0104184	10	0.0153655	0.00512036	10	0.0148727	0.00427752	10			0	0.00891006	0.00619778	8			2
A3MYDRAFT_4504	688	NADH dehydrogenase subunit L (EC 1.6.5.3)			1			3	0.00341354	1.83637e-05	4			0			0			0
A3MYDRAFT_4507	333	Transcriptional regulator	0.0815136	0.0371066	10	0.0712415	0.0176205	10	0.0692529	0.0212461	10	0.0190776	0.00815178	10	0.0805954	0.0199881	10	0.0259407	0.0156192	10
A3MYDRAFT_4508	481	Serine/threonine protein kinase			1	0.00689932	0.00258044	5			2			0			1			0
A3MYDRAFT_4509	473	amino acid/amide ABC transporter substrate-binding protein, HAAT family (TC 3.A.1.4.-)	0.0403677	0.0146742	10	0.0532105	0.0111862	10	0.0357694	0.0108624	10	0.0296931	0.0100851	9	0.0315653	0.0116072	10	0.0298251	0.012069	10
A3MYDRAFT_4510	470	amino acid/amide ABC transporter substrate-binding protein, HAAT family (TC 3.A.1.4.-)	0.0116243	0.00325233	8	0.0168018	0.0052636	10	0.0107553	0.00523649	7	0.00876245	0.00302866	5	0.0138669	0.0057011	6	0.0102463	0.00394322	4
A3MYDRAFT_4516	337	Protein of unknown function, DUF288.	0.00996116	0.00417816	5	0.00706749	0.000149043	4	0.008137	0.00261261	7	0.0286535	0.0228605	4	0.00894089	0.00565529	7	0.0125286	0.00737634	8
A3MYDRAFT_4521	418	Predicted methyltransferase (contains TPR repeat)	0.012697	0.00546365	4	0.00759055	0.00385554	9	0.00648701	0.00210238	7			0			1			0
A3MYDRAFT_4537	296	Methylase involved in ubiquinone/menaquinone biosynthesis	0.0675882	0.0256769	10	0.068869	0.0131918	10	0.0601538	0.0230251	10			1	0.0378947	0.0219999	10	0.0120254	0.0068657	7
A3MYDRAFT_4539	230	CMP-N-acetylneuraminic acid synthetase	0.0135366	0.00456881	7	0.010365	0.000235042	8	0.0102135	0.000117749	6			0	0.0101281	0.000591759	5			0
A3MYDRAFT_4540	351	Nucleoside-diphosphate-sugar pyrophosphorylase involved in lipopolysaccharide biosynthesis/translation initiation factor 2B, gamma/epsilon subunits (eIF-2Bgamma/eIF-2Bepsilon)	0.031159	0.0158036	9	0.0177125	0.00452136	10	0.0175399	0.00940886	10			0	0.031419	0.0184618	8	0.00866526	0.00329755	5
A3MYDRAFT_4541	312	Methionyl-tRNA formyltransferase	0.0155802	0.00358277	5	0.00773065	0.000208629	5	0.00876607	0.00300985	6			0	0.00945151	0.00393385	7			0
A3MYDRAFT_4543	389	UDP-N-acetyl-D-glucosamine 2-epimerase, UDP-hydrolysing			0			0			0			3			3	0.00715478	0.00159871	5
A3MYDRAFT_4544	389	aminotransferase, LLPSF_NHT_00031 family	0.00714632	0.000552956	5	0.00919414	0.00328737	6	0.00610227	0.000166664	7			0	0.00589709	0.00032923	6	0.00841455	0.00290538	7
A3MYDRAFT_4545	335	NAD dependent epimerase/dehydratase, LLPSF_EDH_00030 family	0.0335645	0.00910379	10	0.0443195	0.0105233	10	0.0353715	0.0136047	10	0.0121486	0.00385703	5	0.0506379	0.0122309	10	0.0309854	0.00782591	10
A3MYDRAFT_4547	339	Predicted dehydrogenases and related proteins	0.0310039	0.017837	10	0.0240501	0.0111396	10	0.0251315	0.0128207	10	0.0553127	0.0333028	10	0.0338743	0.00327703	10	0.042037	0.0248627	10
A3MYDRAFT_4550	234	Cephalosporin hydroxylase	0.0262205	0.0120543	9	0.0244711	0.00813131	10	0.0212724	0.00980407	10	0.0443493	0.0173327	9	0.0362401	0.0128777	10	0.048068	0.0177747	10
A3MYDRAFT_4552	300	Nucleoside-diphosphate-sugar epimerases	0.0171569	0.00715421	8	0.00922164	0.00294729	7	0.0119957	0.00576366	10			0	0.0114346	0.00388932	10			2
A3MYDRAFT_4553	409	C-methyltransferase C-terminal domain./Putative zinc binding domain./Methyltransferase domain.	0.0163233	0.0128268	6			1	0.00827662	0.00336586	5			3	0.00569525	0.000372714	8	0.0114973	0.00519198	7
A3MYDRAFT_4554	188	dTDP-4-dehydrorhamnose 3,5-epimerase (EC 5.1.3.13)			1	0.0129262	0.000406262	4			2			0	0.0199125	0.00613623	6	0.0142315	0.00304551	4
A3MYDRAFT_4556	256	glucose-1-phosphate cytidylyltransferase	0.0145342	0.00820949	9	0.00917591	0.000111013	4	0.0160126	0.00695999	7	0.0206529	0.00667538	5	0.0117252	0.0074185	6	0.0124055	0.00499984	4
A3MYDRAFT_4557	389	Predicted pyridoxal phosphate-dependent enzyme apparently involved in regulation of cell wall biogenesis	0.0961461	0.0344364	10	0.0992849	0.00996828	10	0.101929	0.0272433	10	0.0640485	0.0222103	10	0.0834033	0.0175049	10	0.0740455	0.0309438	10
A3MYDRAFT_4558	196	Acetyltransferase (isoleucine patch superfamily)	0.0155549	0.00461672	9	0.0134917	0.00402607	10	0.0175939	0.00649656	9			3	0.0167174	0.00926834	10	0.0274029	0.0232347	8
A3MYDRAFT_4560	313	Predicted dehydrogenases and related proteins	0.0451608	0.0166845	10	0.0291667	0.00725337	10	0.0466461	0.0104548	10	0.0654553	0.0271478	10	0.0458447	0.0106362	10	0.0619867	0.0203036	10
A3MYDRAFT_4561	439	nucleotide sugar dehydrogenase	0.0261061	0.00923121	10	0.0262219	0.0080272	10	0.0222833	0.00599206	10	0.0180538	0.00807549	5	0.0317654	0.00737163	10	0.0353861	0.0180795	10
A3MYDRAFT_4565	210	hypothetical protein	0.238021	0.0894657	10	0.299365	0.0329395	10	0.330709	0.0917794	10			3	0.129844	0.0545846	10	0.0277036	0.00953849	6
A3MYDRAFT_4567	995	ATP/ADP translocase			3	0.00239585	5.59752e-05	6	0.00236386	2.9342e-05	5			0			0			0
A3MYDRAFT_4568	154	Cyclic nucleotide-binding domain.	0.0176971	0.00105537	6			2			3			2			3	0.0184132	0.00282155	4
A3MYDRAFT_4569	306	Deacetylases, including yeast histone deacetylase and acetoin utilization protein			2			1	0.00960736	0.0039452	4			0	0.00729107	0.000441676	5			1
A3MYDRAFT_4572	363	Uncharacterized low-complexity proteins	0.0192579	0.00894322	7	0.0302998	0.0101673	10	0.0300451	0.010792	10	0.0307146	0.0134899	6	0.0485086	0.0123014	10	0.0654626	0.0302278	10
A3MYDRAFT_4573	289	Uncharacterized conserved protein	0.022212	0.0144362	10	0.0266982	0.00918414	10	0.0247859	0.00956089	10	0.0618624	0.0169413	10	0.0391569	0.0075301	10	0.052737	0.0262723	10
A3MYDRAFT_4575	362	Protein of unknown function (DUF3616).			1			2	0.0120167	0.00634443	6			0			1			0
A3MYDRAFT_4578	340	Heme/copper-type cytochrome/quinol oxidases, subunit 2	0.00800738	0.000534293	5	0.012064	0.00353418	7	0.00937933	0.00555122	6			0			0			0
A3MYDRAFT_4581	467	Cytosine deaminase and related metal-dependent hydrolases	0.0933974	0.01243	10	0.0818141	0.0124729	10	0.087259	0.0167384	10	0.125119	0.0263027	10	0.103633	0.0162223	10	0.115099	0.0262005	10
A3MYDRAFT_4584	610	N-acetylmuramoyl-L-alanine amidase	0.0259035	0.0114057	10	0.051952	0.00923789	10	0.0487723	0.013736	10	0.0214434	0.00625753	8	0.0478237	0.0190534	10	0.0399701	0.0228311	10
A3MYDRAFT_4586	214	two component transcriptional regulator, LuxR family	0.106386	0.0221411	10	0.105189	0.0205242	10	0.117059	0.0267936	10	0.0408002	0.0190122	9	0.107122	0.0184032	10	0.125892	0.0407735	10
A3MYDRAFT_4587	120	LSU ribosomal protein L19P	0.128155	0.0405749	10	0.111708	0.0238032	10	0.108827	0.026329	10	0.141767	0.0686795	10	0.0907048	0.0304508	10	0.129292	0.0377149	10
A3MYDRAFT_4590	208	transcription antitermination protein nusG	0.0960653	0.0399899	10	0.141935	0.0166528	10	0.153785	0.0385231	10			0	0.100782	0.0311531	10	0.0282925	0.0126235	8
A3MYDRAFT_4591	141	LSU ribosomal protein L11P	0.119007	0.0235979	10	0.10548	0.0153023	10	0.108557	0.0302521	10	0.0748018	0.0314395	6	0.125917	0.0240125	10	0.109718	0.0384571	10
A3MYDRAFT_4592	239	LSU ribosomal protein L1P	0.210084	0.0420175	10	0.190005	0.0243573	10	0.207558	0.0405054	10			3	0.162621	0.0520325	10	0.113556	0.0590357	10
A3MYDRAFT_4594	182	LSU ribosomal protein L10P	0.158989	0.0249782	10	0.173743	0.0288722	10	0.187157	0.0185037	10	0.0237608	0.00930242	7	0.109491	0.0301337	10	0.0427131	0.0215957	10
A3MYDRAFT_4595	129	LSU ribosomal protein L12P	0.166067	0.0837995	10	0.15603	0.0326617	10	0.226882	0.0780085	10	0.0448024	0.0243538	6	0.138877	0.0459976	10	0.114646	0.127557	8
A3MYDRAFT_4602	370	bacterial peptide chain release factor 1 (bRF-1)	0.012691	0.00696553	9	0.0193663	0.0105262	9	0.0167159	0.00522822	10			1	0.0158545	0.00812829	10	0.0121304	0.00437859	7
A3MYDRAFT_4603	79	LSU ribosomal protein L31P	0.114153	0.0490954	10	0.197423	0.0496863	10	0.216841	0.056056	10			0	0.0781108	0.0461438	9			3
A3MYDRAFT_4604	137	SSU ribosomal protein S9P	0.0970442	0.0320095	10	0.195669	0.0472398	10	0.225975	0.0329131	10			3	0.097072	0.0460458	10	0.0478312	0.020044	9
A3MYDRAFT_4605	151	LSU ribosomal protein L13P	0.0740625	0.0270112	9	0.122113	0.0342399	10	0.115037	0.0255296	10			0	0.0410723	0.0205988	6			0
A3MYDRAFT_4607	116	ribosomal protein L17	0.0617434	0.0253863	10	0.0991693	0.0229164	10	0.121385	0.0432131	10			0	0.0548375	0.0258142	8			0
A3MYDRAFT_4608	365	DNA-directed RNA polymerase subunit alpha (EC 2.7.7.6)	0.184187	0.0371429	10	0.184775	0.0218409	10	0.183096	0.0436282	10	0.0479262	0.0285724	10	0.184539	0.0276794	10	0.0737911	0.0323071	10
A3MYDRAFT_4609	130	SSU ribosomal protein S11P	0.205185	0.0528251	10	0.265577	0.0409936	10	0.238959	0.0482419	10	0.0780163	0.0309552	7	0.239838	0.10361	10	0.0793837	0.0569925	10
A3MYDRAFT_4610	127	SSU ribosomal protein S13P	0.0633604	0.022726	10	0.0679483	0.0129949	10	0.0896654	0.036215	10			0			1			2
A3MYDRAFT_4612	74	bacterial translation initiation factor 1 (bIF-1)			0	0.0317831	0.000336903	5	0.0322796	0.00135129	4			0			0			1
A3MYDRAFT_4613	184	Adenylate kinase (EC 2.7.4.3)	0.183846	0.0391331	10	0.150184	0.03502	10	0.156926	0.0224192	10	0.121429	0.0918494	10	0.148399	0.0297833	10	0.243381	0.0894742	10
A3MYDRAFT_4614	446	protein translocase subunit secY/sec61 alpha	0.0239438	0.0138242	10	0.0119948	0.00606254	9	0.0132787	0.00823107	10			0			2			0
A3MYDRAFT_4615	148	LSU ribosomal protein L15P	0.100717	0.0245913	10	0.129366	0.0361803	10	0.141828	0.025053	10			1	0.0407869	0.0197136	10	0.0207809	0.0114864	8
A3MYDRAFT_4616	180	SSU ribosomal protein S5P	0.226869	0.0545476	10	0.239988	0.0393434	10	0.217368	0.0492935	10	0.081069	0.0484502	9	0.184089	0.0752997	10	0.0775181	0.0364242	10
A3MYDRAFT_4617	120	LSU ribosomal protein L18P	0.0939158	0.0301745	10	0.102058	0.0204665	10	0.107401	0.0442639	10			1	0.0523422	0.0319309	9	0.0347433	0.015296	7
A3MYDRAFT_4618	181	LSU ribosomal protein L6P	0.110346	0.0271829	10	0.165385	0.0294329	10	0.153819	0.0544497	10			0	0.174954	0.0504291	10	0.0587797	0.0355175	8
A3MYDRAFT_4619	133	SSU ribosomal protein S8P	0.244965	0.0776192	10	0.20077	0.0384703	10	0.215208	0.0406362	10	0.171556	0.0617953	10	0.240115	0.0426171	10	0.243718	0.0462124	10
A3MYDRAFT_4620	181	LSU ribosomal protein L5P	0.198267	0.0546268	10	0.180209	0.0280148	10	0.175225	0.0341829	10	0.0231147	0.00912453	4	0.107971	0.0186048	10	0.12305	0.0528568	10
A3MYDRAFT_4621	116	LSU ribosomal protein L24P	0.203616	0.0420973	10	0.289647	0.0245329	10	0.265283	0.0351508	10	0.0439127	0.0156575	6	0.225715	0.0715577	10	0.161406	0.0633014	10
A3MYDRAFT_4622	122	LSU ribosomal protein L14P	0.162282	0.0493133	10	0.116634	0.0452928	10	0.130684	0.0228341	10	0.0955984	0.0413117	8	0.182545	0.0426298	10	0.162324	0.0706074	10
A3MYDRAFT_4623	83	SSU ribosomal protein S17P	0.229373	0.0480649	10	0.211703	0.0447656	10	0.229755	0.0592859	10	0.172488	0.0918147	6	0.208934	0.0986817	10	0.300885	0.0798501	10
A3MYDRAFT_4624	82	LSU ribosomal protein L29P	0.0645568	0.0307278	10	0.052673	0.018463	10	0.10795	0.0463357	10			0			1	0.0505917	0.0291799	4
A3MYDRAFT_4625	139	LSU ribosomal protein L16P	0.0810236	0.0295924	10	0.0807569	0.025831	10	0.0904605	0.028828	10			0	0.0575448	0.0292318	8			1
A3MYDRAFT_4626	238	ribosomal protein S3, bacterial type	0.201662	0.0482565	10	0.159432	0.0294908	10	0.170968	0.025927	10	0.0238483	0.00736531	6	0.113683	0.0404384	10	0.0234505	0.0123235	10
A3MYDRAFT_4627	118	LSU ribosomal protein L22P	0.0995716	0.0408648	10	0.0875762	0.0220963	10	0.0867108	0.0261478	10			0	0.0356915	0.0145051	8	0.0384631	0.00927708	5
A3MYDRAFT_4628	93	SSU ribosomal protein S19P	0.0405053	0.0228965	5	0.138172	0.0560594	10	0.107472	0.0410842	10			0	0.0409349	0.0110792	4			2
A3MYDRAFT_4629	278	ribosomal protein L2, bacterial/organellar	0.123175	0.0190022	10	0.124195	0.0133723	10	0.109169	0.0134565	10	0.0196081	0.00753239	5	0.0379316	0.0199257	10	0.0152091	0.011479	7
A3MYDRAFT_4630	100	LSU ribosomal protein L23P	0.11796	0.0347934	10	0.122245	0.0259358	10	0.140709	0.023665	10			0	0.0658912	0.0149961	6	0.041117	0.0124958	4
A3MYDRAFT_4631	211	LSU ribosomal protein L4P	0.0983997	0.0277163	10	0.144124	0.0235187	10	0.129801	0.0241681	10			0	0.0472677	0.0252389	5			2
A3MYDRAFT_4632	214	LSU ribosomal protein L3P	0.110359	0.0224487	10	0.141718	0.029604	10	0.152941	0.0307268	10			0	0.0679046	0.0363844	10	0.0253531	0.0111168	8
A3MYDRAFT_4633	158	NADH-quinone oxidoreductase cyanobacterial subunit N.	0.0438129	0.0156856	10	0.0318673	0.0111714	10	0.0404913	0.0152731	10			0			0			0
A3MYDRAFT_4634	201	Uncharacterized protein with a von Willebrand factor type A (vWA) domain	0.0181852	0.00729164	4	0.0153675	0.00892037	7	0.0152954	0.00546923	7			1	0.0187514	0.00713864	5	0.0133918	0.00265134	4
A3MYDRAFT_4642	312	Nucleoside-diphosphate-sugar epimerases	0.137503	0.0277825	10	0.14753	0.0254256	10	0.109729	0.0340763	10	0.181756	0.0487381	10	0.207958	0.0384298	10	0.192635	0.0663619	10
A3MYDRAFT_4643	712	GDP-D-mannose dehydratase	0.0653749	0.0137606	10	0.0520274	0.00814555	10	0.0527008	0.0136118	10	0.0653006	0.0319896	10	0.0726494	0.01566	10	0.0864003	0.0196768	10
A3MYDRAFT_4647	367	Transposase and inactivated derivatives			0	0.00648721	0.000207478	4			3			0			0			0
A3MYDRAFT_4648	501	polyphosphate:AMP phosphotransferase	0.0175885	0.0071049	8	0.0142831	0.00526232	10	0.0106431	0.00213695	8			0			1			0
A3MYDRAFT_4650	322	Sugar kinases, ribokinase family	0.0112618	0.00436121	6	0.0111523	0.00558646	8	0.0109154	0.00425574	4			0	0.00824128	0.00310097	7			2
A3MYDRAFT_4651	311	hypothetical protein	0.0484112	0.0498796	8	0.0944211	0.0342847	10	0.108667	0.0478664	10	0.0137149	0.00554723	5	0.109456	0.0588777	9	0.0932014	0.0747436	10
A3MYDRAFT_4660	1033	FOG: TPR repeat	0.00573848	0.00211819	6	0.00576299	0.00272387	8	0.00521698	0.00219897	7			0	0.0072893	0.00288314	8			1
A3MYDRAFT_4665	682	Subtilisin-like serine proteases	0.00398983	0.000201757	8	0.00407058	0.00134082	6			3			0	0.0049649	0.00300161	4			3
A3MYDRAFT_4667	161	hypothetical protein	0.0172141	0.00109215	5	0.0207933	0.010166	10	0.0177358	0.00606021	10			0	0.0410085	0.0128785	7			3
A3MYDRAFT_4669	342	Uncharacterized conserved protein			0			2	0.0070066	0.000239603	5			1	0.0232641	0.0116611	10	0.0147873	0.00609758	9
A3MYDRAFT_4670	352	L-alanine-DL-glutamate epimerase and related enzymes of enolase superfamily	0.0129709	0.00627952	6	0.0117668	0.00574772	8	0.00935278	0.00356115	8			2	0.0134631	0.00643201	7	0.00979577	0.00401316	4
A3MYDRAFT_4674	195	Sulfite oxidase and related enzymes	0.0213101	0.0104969	10	0.0396654	0.0188885	10	0.0379276	0.0132443	10	0.0512171	0.0248773	10	0.0524848	0.0155764	10	0.0602854	0.0232809	10
A3MYDRAFT_4677	373	RecA protein	0.0433153	0.01479	9	0.0431726	0.0116289	10	0.0339182	0.00866387	10			0	0.0266961	0.0144592	8			0
A3MYDRAFT_4681	335	tryptophanyl-tRNA synthetase (EC 6.1.1.2)	0.0681799	0.0158967	10	0.0572215	0.0107524	10	0.0604799	0.0119758	10	0.0518233	0.0195109	6	0.081174	0.0169436	10	0.0904819	0.0310785	10
A3MYDRAFT_4682	97	hypothetical protein			0			2			2			0			0	0.0551668	0.0303045	4
A3MYDRAFT_4683	93	RNA-binding proteins (RRM domain)	3.49281	1.13545	10	1.97337	0.621333	10	3.1714	0.973012	10	9.53436	1.84873	10	3.49061	1.13673	10	5.80791	0.564931	10
A3MYDRAFT_4687	795	MutS2 family protein	0.00675845	0.00401554	6	0.00598639	0.00251146	9	0.00446926	0.00245716	10			0	0.00597868	0.00222478	5			0
A3MYDRAFT_4695	243	haloacid dehalogenase superfamily, subfamily IA, variant 3 with third motif having DD or ED			0			1			2			2	0.0234604	0.0104571	9	0.0115389	0.0035283	6
A3MYDRAFT_4696	325	hypothetical protein			0			3			0			1	0.0148232	0.00496623	10	0.00964901	0.00481476	8
A3MYDRAFT_4699	125	Protein of unknown function (DUF1696).	0.0680758	0.0264171	8	0.0556534	0.0210383	10	0.0586667	0.0393172	8			0	0.0311899	0.0122416	10	0.0235223	0.00921769	5
A3MYDRAFT_4700	214	phosphoribosyl-ATP pyrophosphatase (EC 3.6.1.31)/phosphoribosyl-AMP cyclohydrolase (EC 3.5.4.19)			1	0.0262874	0.0114768	8			3			0	0.027322	0.0153593	8			0
A3MYDRAFT_4705	601	Uncharacterized protein containing caspase domain	0.0089774	0.00559092	5	0.0131723	0.00744516	9	0.00708925	0.00321986	5			0	0.0036864	0.000117975	4			0
A3MYDRAFT_4706	123	Uncharacterized protein conserved in bacteria			1	0.0241963	0.00970312	4	0.0268029	0.0102604	8			0			2			0
A3MYDRAFT_4709	610	aspartate kinase (EC 2.7.2.4)	0.00646698	0.00217178	4			3	0.00385849	3.55222e-05	4			0			0			0
A3MYDRAFT_4710	246	Protein of unknown function (DUF3592).	0.0126433	0.00419881	7	0.00980669	0.000270796	6	0.00978901	0.000374331	6			0			0			0
A3MYDRAFT_4711	123	Uncharacterized protein conserved in bacteria	0.103443	0.0331245	10	0.0900388	0.0275333	10	0.122631	0.0383061	10	0.152165	0.0604038	10	0.0927957	0.0215894	10	0.173397	0.0327693	10
A3MYDRAFT_4718	165	BON domain.			0	0.0337825	0.0189244	10	0.0272645	0.018164	10			0	0.0435841	0.0204543	10	0.0181528	0.00794785	5
A3MYDRAFT_4719	367	type IV pilus assembly protein PilM	0.0388747	0.0156553	8	0.0366192	0.00977098	10	0.0347476	0.0167555	10			0	0.0189529	0.0115556	10			3
A3MYDRAFT_4720	260	Tfp pilus assembly protein PilN	0.0143004	0.00931212	6	0.0117077	0.0043353	7	0.0191928	0.00924648	9			0			0			0
A3MYDRAFT_4721	265	hypothetical protein	0.0126385	0.00529958	5	0.0146079	0.0065434	8	0.011974	0.00623269	9			0			0			0
A3MYDRAFT_4722	803	Type II secretory pathway, component HofQ	0.023367	0.00425934	10	0.0374243	0.0158878	10	0.0133437	0.00368254	10	0.0132032	0.0106133	7	0.0105433	0.00249159	10	0.00487231	0.00326883	8
A3MYDRAFT_4723	91	Bacterial nucleoid DNA-binding protein	0.417448	0.120707	10	0.333257	0.0868104	10	0.449336	0.169531	10	0.130533	0.0759462	5	0.588462	0.0927763	10	0.593149	0.221732	9
A3MYDRAFT_4726	316	hypothetical protein	0.0112334	0.00532036	10	0.0122504	0.00561713	8	0.00757274	0.000265297	8			0	0.00830648	0.00252065	6			2
A3MYDRAFT_4729	357	homospermidine synthase (spermidine-specific) (EC 2.5.1.45)	0.0119482	0.00609945	5	0.0122347	0.0088266	6	0.00773576	0.00260251	6			2	0.0187345	0.00976723	9	0.022396	0.0101283	8
A3MYDRAFT_4734	95	hypothetical protein			2	0.0495834	0.0178553	5	0.032956	0.0126363	6			0			1			0
A3MYDRAFT_4736	179	hypothetical protein	0.0179505	0.00726162	6	0.0157603	0.00567614	5	0.0196598	0.0109252	6			0			0			0
A3MYDRAFT_4742	269	PEP-CTERM protein sorting domain	0.12142	0.0211302	10	0.092013	0.0197942	10	0.120266	0.0398301	10	0.0568752	0.0467597	8	0.0223628	0.00525491	10	0.0343693	0.00825593	10
A3MYDRAFT_4750	190	Uncharacterized protein conserved in bacteria			0			2			0			0	0.0135445	0.00462656	9			0
A3MYDRAFT_4753	531	Periplasmic protein involved in polysaccharide export			0			3			0			0	0.00408921	0.000119467	4			0
A3MYDRAFT_4756	315	hypothetical protein	0.00855065	0.000505787	5	0.0197835	0.00629513	10	0.0141858	0.00618575	8			0	0.0199655	0.0100448	10			3
A3MYDRAFT_4759	480	Iron-regulated ABC transporter membrane component SufB	0.00560106	0.000269727	6	0.00858093	0.00364352	7	0.00770046	0.00391002	7			0			3			1
A3MYDRAFT_4760	264	Iron-regulated ABC transporter ATPase subunit SufC	0.0569769	0.0271261	10	0.0521594	0.0227416	9	0.0521545	0.0240351	10	0.0620703	0.0244149	8	0.107796	0.022105	10	0.0873029	0.035307	10
A3MYDRAFT_4761	460	FeS assembly protein SufD	0.0384927	0.00766752	8	0.0243585	0.00970353	10	0.0237174	0.011645	10			0	0.0167202	0.0102712	8	0.0111236	0.00483177	8
A3MYDRAFT_4762	420	cysteine desulfurase (EC 2.8.1.7)			2	0.0209339	0.0143255	10	0.0130261	0.00566385	6			0	0.0227709	0.0167549	9	0.0124044	0.00684159	8
A3MYDRAFT_4763	280	probable S-adenosylmethionine-dependent methyltransferase, YraL family			3			3	0.00840317	0.000120146	4			0	0.00905145	0.00269698	7			1
A3MYDRAFT_4765	291	3'-Phosphoadenosine 5'-phosphosulfate (PAPS) 3'-phosphatase	0.0532778	0.0170846	10	0.0601548	0.0157871	10	0.0392066	0.0144413	10	0.0939341	0.0242002	10	0.0835236	0.0196765	10	0.0860674	0.0316946	10
A3MYDRAFT_4770	235	Zn-dependent hydrolases, including glyoxylases	0.0265468	0.0206137	7	0.0136722	0.00866413	6	0.0166353	0.00806562	6			2	0.0385828	0.0278965	8	0.0299343	0.0160762	6
A3MYDRAFT_4772	411	LL-diaminopimelate aminotransferase apoenzyme (EC 2.6.1.83)	0.112297	0.0411909	10	0.100864	0.0165014	10	0.107534	0.0148287	10	0.220198	0.062707	10	0.149189	0.0329075	10	0.238816	0.0547007	10
A3MYDRAFT_4775	471	sodium/proton antiporter NhaS3, CPA2 family (TC 2.A.37.2.4)	0.0463729	0.0198306	10	0.0167792	0.00473449	10	0.0236772	0.00764651	10			0	0.0160893	0.006024	7			1
A3MYDRAFT_4778	243	Predicted hydrolases or acyltransferases (alpha/beta hydrolase superfamily)			0	0.013438	0.00486063	8	0.0135238	0.00520425	5			0			1			1
A3MYDRAFT_4779	314	hypothetical protein	0.00882535	0.000512487	9	0.0106631	0.00382334	10	0.0136335	0.00466383	10			0	0.0153534	0.00642824	4			0
A3MYDRAFT_4781	194	Peroxiredoxin	0.0310774	0.0107839	10	0.0518595	0.0136161	10	0.0389893	0.0164728	10			2	0.0384921	0.0164957	9	0.033121	0.017865	8
A3MYDRAFT_4784	604	Uncharacterized protein conserved in bacteria			3	0.00544531	0.00298491	8	0.00473413	0.00175638	5			0			2			0
A3MYDRAFT_4786	919	Acyl-CoA synthetase (NDP forming)			3	0.00325027	0.00122339	4			2			0			1			0
A3MYDRAFT_4787	203	Predicted signal-transduction protein containing cAMP-binding and CBS domains	0.219455	0.0529113	10	0.164996	0.0388908	10	0.219852	0.0484361	10	0.114974	0.0521497	8	0.224688	0.0543565	10	0.142111	0.0640567	10
A3MYDRAFT_4788	573	Permeases of the drug/metabolite transporter (DMT) superfamily	0.0321579	0.00911788	9	0.0351054	0.00835374	10	0.0274423	0.00479242	10			0			3			0
A3MYDRAFT_4789	496	hypothetical protein	0.00531282	0.000213277	4			0			1			1			2			0
A3MYDRAFT_4790	677	arginine decarboxylase (EC 4.1.1.19)	0.00389118	0.000155047	4	0.00564175	0.00239313	10	0.00867178	0.00188695	6			1	0.00481145	0.00185631	5			2
A3MYDRAFT_4793	990	L-proline dehydrogenase (EC 1.5.99.8)/delta-1-pyrroline-5-carboxylate dehydrogenase (EC 1.5.1.12)	0.0169282	0.0114097	10	0.0188665	0.00462573	10	0.0122205	0.00614037	10			2	0.0114971	0.00699799	10	0.00312307	0.00159712	8
A3MYDRAFT_4794	241	Uncharacterized low-complexity proteins	0.0213934	0.0117472	9	0.0218337	0.0077579	10	0.0284437	0.0221494	10	0.0596582	0.0204375	10	0.0437348	0.0137171	10	0.0440552	0.0275913	10
A3MYDRAFT_4802	360	photosystem II, DI subunit (also called Q(B))	0.0965857	0.0269263	10	0.0864326	0.017631	10	0.0880497	0.014987	10	0.0397035	0.0265817	10	0.0392265	0.0105369	10	0.0255713	0.0115089	10
A3MYDRAFT_4806	876	PAS domain S-box	0.0112884	0.00420816	8	0.00602781	0.00284421	10	0.00660336	0.00322559	9			0	0.00503188	0.00282033	7			0
A3MYDRAFT_4808	162	gluconate kinase, SKI family (EC 2.7.1.12)			0			3			1	0.0217575	0.00123358	4	0.0262843	0.0171228	8	0.0184982	0.00691411	6
A3MYDRAFT_4809	335	NADPH:quinone reductase and related Zn-dependent oxidoreductases	0.0750626	0.013501	10	0.0424973	0.0214345	10	0.0585979	0.0213926	10	0.109775	0.0359225	10	0.0742361	0.0342085	10	0.112639	0.029731	10
A3MYDRAFT_4811	891	acetaldehyde dehydrogenase (EC 1.2.1.10)/alcohol dehydrogenase AdhE (EC 1.1.1.1)	0.0606837	0.0230989	10	0.0508058	0.010094	10	0.0515902	0.0204342	10	0.0076671	0.00250932	5	0.0378493	0.0125727	10	0.024577	0.0142907	8
A3MYDRAFT_4812	138	secondary thiamine-phosphate synthase enzyme	0.0300644	0.018318	6	0.0367321	0.0213206	10	0.0311838	0.0115232	10	0.0554377	0.0245577	5	0.0380577	0.0153365	8	0.0375235	0.0291954	10
A3MYDRAFT_4814	152	Rhodanese-related sulfurtransferase	0.0800039	0.0296015	10	0.0900657	0.0250092	10	0.0830706	0.0162712	10			2	0.0858377	0.021788	10	0.0773519	0.0360834	8
A3MYDRAFT_4821	460	hypothetical protein	0.0132656	0.00250981	8	0.0103915	0.00252115	9	0.0103712	0.00033161	10			0			0			0
A3MYDRAFT_4827	257	hydroxyacylglutathione hydrolase			0			1			0			0	0.0110556	0.00450817	5	0.0136863	0.00757461	5
A3MYDRAFT_4834	689	ABC-type multidrug transport system, ATPase and permease components	0.00395878	0.000263581	5	0.00417326	0.00145779	5	0.00478694	0.00187257	5			0			0			0
A3MYDRAFT_4838	387	2-polyprenyl-6-methoxyphenol hydroxylase and related FAD-dependent oxidoreductases			1	0.0104751	0.00525156	6	0.0109567	0.00507636	5			0	0.00929159	0.00332559	7	0.0130674	0.00922121	5
A3MYDRAFT_4841	425	Bacterial SH3 domain.			0			1			0			2	0.0066793	0.00285103	5	0.0121612	0.00729336	7
A3MYDRAFT_4842	230	Glutathione S-transferase	0.0120872	0.000621569	7	0.0104233	0.000273492	8	0.0144625	0.00516981	10			3	0.0117899	0.00391358	6	0.0167147	0.00485998	6
A3MYDRAFT_4847	847	glycogen/starch/alpha-glucan phosphorylases	0.119395	0.0311019	10	0.142502	0.027635	10	0.100314	0.0299318	10	0.0824527	0.0404024	10	0.206595	0.0280093	10	0.131354	0.0416682	10
A3MYDRAFT_4848	422	dihydroorotase (EC 3.5.2.3)			1	0.00679929	0.0024759	5	0.00555061	5.7538e-05	4			2	0.0155652	0.00667574	10	0.00922356	0.00338915	6
A3MYDRAFT_4853	1060	Domain of unknown function (DUF4347)./Domain of unknown function (DUF4114).	0.0194966	0.00500806	10	0.030505	0.00436364	10	0.0163781	0.00597922	10	0.0343689	0.0138925	10	0.0227085	0.00542691	10	0.0264815	0.00736067	10
A3MYDRAFT_4854	368	bacterial peptide chain release factor 2 (bRF-2)	0.00736008	0.000400417	4			0			1			0	0.0116231	0.00562375	8			2
A3MYDRAFT_4858	210	glutamine amidotransferase of anthranilate synthase or aminodeoxychorismate synthase			2	0.0133011	0.00494772	6			0			0	0.0133025	0.00449151	8	0.0221652	0.0106349	5
A3MYDRAFT_4859	255	Predicted Zn-dependent hydrolases of the beta-lactamase fold	0.0297529	0.0149489	9	0.0415101	0.0158442	10	0.0368739	0.0238755	8	0.138896	0.0256973	10	0.0962354	0.0249192	10	0.127184	0.0455799	10
A3MYDRAFT_4867	297	Uncharacterized protein predicted to be involved in DNA repair (RAMP superfamily)	0.0282674	0.0168036	9	0.0428312	0.00928078	10	0.0374977	0.0129075	10			0	0.0186307	0.00998834	8			3
A3MYDRAFT_4868	348	hypothetical protein	0.0129785	0.00504074	9	0.0110428	0.00359921	10	0.00987208	0.00347054	9			1	0.0154527	0.00687081	10	0.00766555	0.00126994	10
A3MYDRAFT_4869	752	CRISPR-associated protein.			1	0.00556491	0.00222356	8	0.00624906	0.00260808	4			0			3			0
A3MYDRAFT_4870	503	hypothetical protein	0.0331563	0.012109	10	0.0228552	0.00849592	10	0.016933	0.0108833	9	0.0165927	0.00561747	8	0.0275585	0.00717698	10	0.0336773	0.0219539	9
A3MYDRAFT_4881	681	Type I restriction-modification system methyltransferase subunit	0.00980668	0.00288259	9	0.0143505	0.00633891	10	0.0115667	0.00339294	10			1	0.00781159	0.00719142	7	0.00460638	0.00215853	4
A3MYDRAFT_4882	388	Restriction endonuclease S subunits	0.00807777	0.00301405	7	0.00984773	0.0041854	10	0.0122301	0.0064058	8			0			1			2
A3MYDRAFT_4883	288	hypothetical protein			0			0			0			1	0.00782383	0.000469022	4			2
A3MYDRAFT_4913	243	Bacterial pre-peptidase C-terminal domain.			0			0			0			3	0.0158156	0.00467099	9	0.0256158	0.0150667	10
A3MYDRAFT_4924	157	Uncharacterized conserved protein	0.017359	0.0010352	6			3			3			3	0.0146561	0.000963036	10	0.0167429	0.00262724	7
A3MYDRAFT_4949	224	Glutathione S-transferase	0.0148184	0.0051876	4			3	0.0126006	0.00481246	5			0			0			0
A3MYDRAFT_4958	411	Glucose/sorbosone dehydrogenases	0.0215697	0.0055857	10	0.0363632	0.0119337	10	0.0233722	0.00897959	10	0.162426	0.0604559	10	0.0773225	0.019031	10	0.136152	0.0410996	10
A3MYDRAFT_4971	780	Glycosyltransferase	0.00360961	0.000135896	4			0			0			0			0			0
A3MYDRAFT_4979	207	Uncharacterized protein conserved in cyanobacteria			1	0.020969	0.00855695	6			3			3	0.0111998	0.000753172	7	0.016318	0.00965081	5
A3MYDRAFT_4991	314	MoxR-like ATPases			1	0.00757187	0.000190406	6			2			0			0			0
A3MYDRAFT_5006	318	CRISPR-associated protein GSU0053 (Cas_GSU0053).	0.0310874	0.00690496	8	0.0269654	0.0124342	10	0.021424	0.00696736	8			0	0.0323704	0.0138355	10	0.0198352	0.00943757	7
A3MYDRAFT_5007	526	CRISPR-associated protein, GSU0054 family (Cas_GSU0054).			1	0.00717503	0.00236152	5			3			0			3			0

## Sheet: Total_summary
Taxonomic group (from search db)	# proteins detected	Dark up	Light up	Total significant differentially expressed proteins	% of total OTUs	OTU % ID	Taxo			Summary of proteins detected in the ‘total’ (intracellular and extracellular) proteomics experiment assigned to each taxonomic group and significantly overrepresented in the continuous light or continuous dark treatment. Taxonomic groups are all 6 representative genomes used in custom search database. ‘% of total OTUs’ are relative abundance estimates based on16S sequencing results. Red indicates…
ESFC-1	1838	39	95	134	35-57%	100/0	k__Bacteria; p__Cyanobacteria; c__Oscillatoriophycideae; o__Oscillatoriales; f__Phormidiaceae; g__; s_ESFC-1
Marinobacter sp. ES.048 (Gammaproteobacteria)	208	39	1	40	8-18%	100/0	k__Bacteria; p__Proteobacteria; c__Gammaproteobacteria; o__Alteromonadales; f__Alteromonadaceae; g__Marinobacter; s__
Hoeflea phototrophica DFL-43 (Alphaproteobacteria, Rhizobiales)	111	14	2	16	3-4%	100/0	k__Bacteria; p__Proteobacteria; c__Alphaproteobacteria; o__Rhizobiales; f__Phyllobacteriaceae; g__; s__
Algoriphagus terrigena DSM 22685	15	1	1	2	2-3%	94/2	k__Bacteria; p__Bacteroidetes; c__Cytophagia; o__Cytophagales; f__Cyclobacteriaceae; g__; s__
Tepidiphilus thermophilus JCM 19170	4	1	0	1	0.02	81/9	k__Bacteria; p__Planctomycetes; c__Phycisphaerae; o__Phycisphaerales; f__; g__; s__
Muricauda sp. ES.050 (Bacteriodetes, Flavobacteria)	63	23	1	24	1-2% (other OTU 7-18%, no close genome hit)	100/0	k__Bacteria; p__Bacteroidetes; c__Flavobacteriia; o__Flavobacteriales; f__Flavobacteriaceae; g__Muricauda; s__
Tropicibacter multivorans DSM 26470 (Alphaproteobacteria, Rhodobacter)	28	3	0	3	0.5-1.2%	99/0	k__Bacteria; p__Proteobacteria; c__Alphaproteobacteria; o__Rhodobacterales; f__Rhodobacteraceae; g__; s__
Total	2267	120	100	220

## Sheet: Total_ESFC1
Locus	Description	Light Abundance	Light sd	Diel Abundance	Diel sd	Dark Abundance	Dark sd	Light-Diel	Diel-Dark	Light-Dark	Regulation	COG/KO Category	Full Function (SEED/KOG/manual)	CAZY				For ‘Total’ tabs, abundance columns are mean iTraq relative abundance values of 3-5 biological replicates. Blue cells indicate proteins that are either (1) significantly overexpressed in the continuous dark relative to either the diel or the continuous light or (2) significantly overexpressed in the diel relative to the continuous light treatment (p<0.05). Green cells indicate proteins that are e…
A3MYDRAFT_0746	6-phosphofructokinase (EC 2.7.1.11) [Cyanobacterium sp. ESFC-1]	16.9722	0.405011	17.624	0.374364	18.4623	0.260781	-0.65177	-0.838333	-1.4901	Dark up	Carbohydrate	Central carbohydrate metabolism;Carbohydrates;Centralcarbohydratemetabolism;GlycolysisandGluconeogenesis;6-phosphofructokinase(EC2.7.1.11);Carbohydrate transport and metabolism;K00850;;
A3MYDRAFT_4343	Predicted glycosyltransferases [Cyanobacterium sp. ESFC-1]	11.5931	2.00099	11.1604	2.2451	12.5093	1.5784	0.432773	-1.34898	-0.916202	Dark up	Carbohydrate	Carbohydrates;;;;GT	GT2.h
A3MYDRAFT_1061	His Kinase A (phospho-acceptor) domain./Phytochrome region./Histidine kinase-, DNA gyrase B-, and HSP90-like ATPase./GAF domain. [Cyanobacterium sp. ESFC-1]	14.0612	2.99998	13.89	3.35985	15.7557	0.855004	0.171188	-1.86571	-1.69453	Dark up	Cell Division and Cell Cycle	Regulation and Cell signaling;;;;;Signal transduction mechanisms;;;
A3MYDRAFT_3926	Predicted unusual protein kinase [Cyanobacterium sp. ESFC-1]	14.7152	2.5716	14.6866	2.23471	16.4313	0.162812	0.02867	-1.74471	-1.71604	Dark up	Coenzyme	Cofactors,Vitamins,ProstheticGroups,Pigments
A3MYDRAFT_3646	ABC-type multidrug transport system, ATPase component [Cyanobacterium sp. ESFC-1]	14.3272	1.69819	13.7947	2.03923	15.1748	1.37973	0.532494	-1.38012	-0.847622	Dark up	Defense	Transport, mulitdrug
A3MYDRAFT_1967	Glycerol dehydrogenase and related enzymes [Cyanobacterium sp. ESFC-1]	14.2317	1.6085	15.6074	1.93067	15.6669	1.4922	-1.37571	-0.0595259	-1.43523	Dark up	Energy	Energy production and conversion; glycerolipid metabolsm
A3MYDRAFT_4769	Rhodanese-related sulfurtransferase [Cyanobacterium sp. ESFC-1]	14.2629	0.628199	13.5546	1.8215	14.9381	0.464217	0.708319	-1.38349	-0.675167	Dark up	Inorganic ion	Inorganic ion transport and metabolism
A3MYDRAFT_0069	Zn-dependent proteases [Cyanobacterium sp. ESFC-1]	14.7394	0.991406	14.8664	1.39366	16.019	1.00349	-0.127072	-1.1526	-1.27967	Dark up	Posttrans mod	Protein Metabolism;;;;;;;;
A3MYDRAFT_1421	conserved hypothetical protein, ribA/ribD-fused [Cyanobacterium sp. ESFC-1]	14.354	0.323134	15.0057	0.474608	15.6704	0.198275	-0.651654	-0.664745	-1.3164	Dark up	Posttrans mod	Cofactors,Vitamins,Prosthetic Groups,Pigments;Cofactors,Vitamins,ProstheticGroups,Pigments;Riboflavin,FMN,FAD;Riboflavin,FMNandFADmetabolisminplants;UncharacterizedproteinCOG3236;;K09935;;
A3MYDRAFT_2679	chaperone protein DnaK [Cyanobacterium sp. ESFC-1]	15.2674	0.959877	17.0323	0.982582	17.7503	0.599807	-1.76491	-0.718066	-2.48297	Dark up	Posttrans mod	Stress Response; Protein Metabolism;ProteinMetabolism;Proteinfolding;Proteinchaperones;ChaperoneproteinDnaK;Posttranslational modification, protein turnover, chaperones;K04043;;
A3MYDRAFT_2680	heat shock protein Hsp20 [Cyanobacterium sp. ESFC-1]	11.6283	1.03528	15.7458	0.543746	14.0013	2.61657	-4.11749	1.74449	-2.37301	Dark up	Posttrans mod	Stress Response
A3MYDRAFT_0540	Exodeoxyribonuclease III (EC 3.1.11.2) [Cyanobacterium sp. ESFC-1]	12.7075	2.77225	11.8852	3.22998	13.2818	3.25672	0.822338	-1.39669	-0.574348	Dark up	Rep, recomb, rep	DNA, Nucleosides and Nucleotides metabolism;DNAMetabolism;DNArepair;DNArepair,bacterial;ExodeoxyribonucleaseIII(EC3.1.11.2);Replication, recombination and repair;K01142;;
A3MYDRAFT_0878	primary replicative DNA helicase (EC 3.6.1.-) [Cyanobacterium sp. ESFC-1]	11.1096	3.54324			12.3968	2.02055			-1.28729	Dark up	Rep, recomb, rep	DNA, Nucleosides and Nucleotides metabolism;DNAMetabolism;DNArepair;DNArepair,bacterial;ExodeoxyribonucleaseIII(EC3.1.11.2);Replication, recombination and repair;K01142;;
A3MYDRAFT_0562	Bacteriophytochrome (light-regulated signal transduction histidine kinase) [Cyanobacterium sp. ESFC-1]	12.5212	1.76697	12.1885	1.10562	13.46	1.96383	0.332678	-1.27147	-0.93879	Dark up	Signal transduction	Regulation and Cell signaling;;;;;Signal transduction mechanisms;K11354;;
A3MYDRAFT_0696	FOG: EAL domain [Cyanobacterium sp. ESFC-1]	13.0458	1.46146	12.3246	1.73462	13.7101	1.33156	0.721193	-1.38556	-0.664363	Dark up	Signal transduction	Unknown or General;;;;;;;;
A3MYDRAFT_2288	WD-40 repeat-containing protein [Cyanobacterium sp. ESFC-1]	13.1309	3.17643	13.1643	3.08299	14.4993	1.70734	-0.0334252	-1.33504	-1.36847	Dark up	Signal transduction	Regulation and Cell signaling;;;;;Signal transduction mechanisms;;;
[truncated: 2,028 more rows]

## Sheet: Total_Gamma_Marinobacter_ES048
Locus	Description	Light Abundance	Light sd	Diel Abundance	Diel sd	Dark Abundance	Dark sd	Light-Diel	Diel-Dark	Light-Dark	Regulation	Function (COG/manual curation)				For ‘Total’ tabs, abundance columns are mean iTraq relative abundance values of 3-5 biological replicates. Blue cells indicate proteins that are either (1) significantly overexpressed in the continuous dark relative to either the diel or the continuous light or (2) significantly overexpressed in the diel relative to the continuous light treatment (p<0.05). Green cells indicate proteins that are e…
[truncated: 208 more rows]

[truncated: 2 more sheets: Total_Alpha_Hphoto, Total_other taxa]
